# Supplementary material for: 9-Benzyl-6-benzyl­sulfanyl-9H-purin-2-amine
Source: Acta Crystallogr Sect E Struct Rep Online. 2014 Feb 12;70(Pt 3):o288. doi: 10.1107/S1600536814001986 (PMC3998501; doi:10.1107/S1600536814001986)
Supplement: Supplementary file 2 [file e-70-0o288-Isup2.hkl]

# 
# h,k,l, Fc-squared, Fo-squared, sigma(Fo-squared) and status flag 
# 
data_I
_shelx_title ' mh010_0m in P2(1)/c (100K)' 
_shelx_refln_list_code          4 
_shelx_F_calc_maximum      180.36 
_exptl_crystal_F_000       728.00 
_reflns_d_resolution_high  0.6982 
 
loop_ 
 _symmetry_equiv_pos_as_xyz 
 'x, y, z' 
 '-x, y+1/2, -z+1/2' 
 '-x, -y, -z' 
 'x, -y-1/2, z-1/2' 
 
_cell_length_a    16.7346 
_cell_length_b     5.5511 
_cell_length_c    20.4817 
_cell_angle_alpha  90.000 
_cell_angle_beta  121.325 
_cell_angle_gamma  90.000 
 
_shelx_F_squared_multiplier     1.000 
 
loop_ 
 _refln_index_h 
 _refln_index_k 
 _refln_index_l 
 _refln_F_squared_calc 
 _refln_F_squared_meas 
 _refln_F_squared_sigma 
 _refln_observed_status 
   2   0   0      304.93      292.12     10.77 o 
   3   0   0       12.46       13.53      1.98 o 
   4   0   0     3019.85     2933.32     41.83 o 
   5   0   0      901.48      865.28     17.84 o 
   6   0   0      100.76       89.81      6.56 o 
   7   0   0        3.10       -2.16      2.16 o 
   8   0   0      801.10      767.32     19.44 o 
   9   0   0       11.28       13.08      3.69 o 
  10   0   0       33.79       58.40      6.91 o 
  11   0   0     1027.85      999.44     25.35 o 
  12   0   0     1169.82     1322.18     40.78 o 
  13   0   0      123.18      102.56     28.95 o 
  14   0   0     5512.07     5177.99    182.27 o 
  15   0   0      190.53      163.29     34.67 o 
  16   0   0        2.47       16.76     14.95 o 
  17   0   0      288.85      274.64     49.31 o 
  18   0   0       94.77       77.14     28.15 o 
  19   0   0       31.27       37.28     25.69 o 
  20   0   0       20.60       12.57     23.49 o 
   1   1   0      565.19      556.03      9.33 o 
   2   1   0     4521.55     4356.04     46.14 o 
   3   1   0      138.79      143.65      3.98 o 
   4   1   0      298.47      296.58      6.02 o 
   5   1   0     5347.93     5311.56     54.41 o 
   6   1   0      127.92      153.64      4.80 o 
   7   1   0      346.04      312.87      7.19 o 
   8   1   0      717.07      739.52     12.28 o 
   9   1   0     5417.46     5459.19     55.83 o 
  10   1   0      181.91      211.76     12.33 o 
  11   1   0        1.09       -1.50      3.47 o 
  12   1   0        6.54        9.83      4.55 o 
  13   1   0     3235.81     3338.11     69.55 o 
  14   1   0       24.49        4.63      8.67 o 
  15   1   0       43.64       31.31     17.17 o 
  16   1   0      501.11      550.44     44.03 o 
  17   1   0       32.92       17.42     12.72 o 
  18   1   0       23.97       30.64     14.20 o 
  19   1   0      386.68      428.33     45.95 o 
  20   1   0        7.28        5.56     14.93 o 
   0   2   0     1571.82     1497.20     28.44 o 
   1   2   0       35.87       28.77      2.93 o 
   2   2   0       50.42       25.72      2.88 o 
   3   2   0        5.42        4.86      1.90 o 
   4   2   0     3791.23     3935.78     39.51 o 
   5   2   0      109.68      100.56      4.88 o 
   6   2   0        4.33       -0.72      2.62 o 
   7   2   0      143.43      132.61      8.37 o 
   8   2   0      691.83      645.23     13.83 o 
   9   2   0      107.36       92.37     10.61 o 
  10   2   0      976.38      935.56     67.38 o 
  11   2   0        1.58        7.13      4.67 o 
  12   2   0      573.97      576.73     25.95 o 
  13   2   0      149.67      132.58     15.79 o 
  14   2   0       29.57       10.08      8.08 o 
  15   2   0       78.22       77.10     14.26 o 
  16   2   0      115.74      101.69     20.73 o 
  17   2   0      139.95      140.15     25.33 o 
  18   2   0        0.50       -1.02     11.12 o 
  19   2   0       28.74       27.17     25.69 o 
   1   3   0     1148.34     1170.74     17.56 o 
   2   3   0      187.70      204.74     10.51 o 
   3   3   0     2212.49     2371.75     27.64 o 
   4   3   0     1655.53     1736.56     22.38 o 
   5   3   0        6.78       12.99      2.54 o 
   6   3   0        1.79        0.80      2.24 o 
   7   3   0     1113.04     1141.24     27.72 o 
   8   3   0      122.27      103.03      9.71 o 
   9   3   0       49.28       28.45      7.95 o 
  10   3   0      131.64      106.40     13.42 o 
  11   3   0      695.11      691.28     39.26 o 
  12   3   0      148.55      111.91     14.93 o 
  13   3   0       10.79       19.25     16.80 o 
  14   3   0       18.06       23.47     12.34 o 
  15   3   0      294.53      273.82     32.21 o 
  16   3   0       24.33       24.33     14.06 o 
  18   3   0        3.91       35.80     22.42 o 
   0   4   0      108.31      117.51     11.90 o 
   1   4   0       17.85       20.80      4.02 o 
   2   4   0     1678.14     1834.86     24.77 o 
   3   4   0      472.34      507.64     13.57 o 
   4   4   0     1724.53     1774.48     24.36 o 
   5   4   0     1342.02     1414.86     21.22 o 
   6   4   0        0.90        3.35      4.04 o 
   7   4   0       54.58       36.50      7.99 o 
   8   4   0       86.41      114.84     15.17 o 
   9   4   0      161.69      127.15     19.30 o 
  10   4   0      979.25      912.70     45.08 o 
  11   4   0        8.61       22.49     26.58 o 
  12   4   0      387.23      393.80     36.40 o 
  13   4   0       31.73       42.86     18.74 o 
  14   4   0        1.75        9.22     10.88 o 
  15   4   0       32.13       28.98     13.92 o 
  16   4   0      863.26      941.61     53.57 o 
  17   4   0        0.56        6.94     14.68 o 
   1   5   0      845.64      941.02     38.31 o 
   2   5   0      196.36      186.84     11.17 o 
   3   5   0      511.44      600.13     29.59 o 
   4   5   0      144.80      146.90      9.98 o 
   5   5   0      135.29      146.38     16.05 o 
   6   5   0        8.40       13.82      6.85 o 
   7   5   0        0.06      -11.24     11.24 o 
   8   5   0       40.29       11.41     12.67 o 
   9   5   0      516.49      517.20     41.96 o 
  10   5   0        7.90        6.83     10.75 o 
  11   5   0      430.78      483.12     42.54 o 
  12   5   0       83.06       93.49     67.48 o 
  13   5   0      753.00      725.50     50.82 o 
  14   5   0       22.79       24.04     14.37 o 
  15   5   0        0.04        9.30     10.66 o 
   0   6   0     1317.36     1470.59     56.08 o 
   1   6   0       16.90        7.04      6.62 o 
   2   6   0      220.98      188.08     17.00 o 
   3   6   0       41.37       30.76     13.29 o 
   4   6   0        4.53       -2.49      8.33 o 
   5   6   0       14.81       12.35     10.41 o 
   6   6   0      157.37      151.76     43.51 o 
   7   6   0        2.83       12.74     13.45 o 
   8   6   0       29.89       66.97     27.12 o 
   9   6   0       89.95       53.71     33.68 o 
  10   6   0       23.63        2.40     11.12 o 
  11   6   0        7.21       25.10     32.54 o 
  12   6   0        8.95       18.01     13.74 o 
  13   6   0       56.29       23.87     18.69 o 
   1   7   0       81.06       83.08     16.97 o 
   2   7   0       72.98       43.13     19.44 o 
   3   7   0       10.03       -0.56     13.86 o 
   4   7   0       19.11       17.23     16.24 o 
   5   7   0       10.66       -0.77     15.02 o 
   6   7   0       64.05       26.90     17.90 o 
   7   7   0      142.56      174.47     37.51 o 
   8   7   0       40.36       28.85     18.43 o 
   9   7   0       96.91       78.91     24.48 o 
 -20   1   1        6.11        8.21     16.84 o 
 -19   1   1      292.09      309.14     38.10 o 
 -18   1   1      204.74      206.38     30.61 o 
 -17   1   1        1.08       -3.19     14.17 o 
 -16   1   1       49.52       48.53     15.35 o 
 -15   1   1      440.88      456.64     54.56 o 
 -14   1   1      309.64      342.53     22.27 o 
 -13   1   1        0.61       -1.54      4.91 o 
 -12   1   1       68.48       70.95      7.60 o 
 -11   1   1        7.63        5.46      3.85 o 
 -10   1   1        1.41        0.46      2.52 o 
  -9   1   1      380.14      382.04     11.95 o 
  -8   1   1       37.90       59.45      5.24 o 
  -7   1   1      121.95      127.94      6.52 o 
  -6   1   1       51.27       60.39      4.98 o 
  -5   1   1       20.35        5.89      3.12 o 
  -4   1   1      584.92      501.13      9.12 o 
  -3   1   1      371.35      399.49      8.38 o 
  -2   1   1      662.02      652.79     11.05 o 
  -1   1   1     7693.28     7171.15     74.30 o 
   0   1   1     2510.61     2339.30     25.79 o 
   1   1   1      166.95      179.47      4.79 o 
   2   1   1        4.01        9.14      1.66 o 
   3   1   1     3990.58     4110.71     40.56 o 
   4   1   1     5967.82     6094.88     57.84 o 
   5   1   1      357.36      373.12      8.80 o 
   6   1   1      295.75      343.08      7.92 o 
   7   1   1      777.98      849.94     22.51 o 
   8   1   1      312.58      319.18      9.99 o 
   9   1   1       43.92       40.30      4.77 o 
  10   1   1      531.98      578.35     14.61 o 
  11   1   1       36.01       33.13      6.52 o 
  12   1   1        4.55        6.53      5.76 o 
  13   1   1      633.10      624.55     27.16 o 
  14   1   1      129.11      127.58     21.22 o 
  15   1   1      220.28      255.81     31.50 o 
  16   1   1       96.85       82.61     19.67 o 
  17   1   1      440.78      565.36    117.84 o 
  18   1   1      108.11      115.48     24.88 o 
  19   1   1       17.51       -2.33     12.26 o 
 -20   2   1        0.01       -9.18     17.56 o 
 -19   2   1       17.30       23.87     22.75 o 
 -18   2   1      198.67      221.31     70.12 o 
 -17   2   1       82.12       37.09     14.42 o 
 -16   2   1       11.72        1.13      7.67 o 
 -15   2   1       26.38       17.99      7.99 o 
 -14   2   1        5.52        2.27      6.49 o 
 -13   2   1       30.53       25.55      7.78 o 
 -12   2   1       11.42       14.14      5.87 o 
 -11   2   1       11.54        2.09      3.67 o 
 -10   2   1     1137.97     1165.69     39.01 o 
  -9   2   1       42.35       36.01      7.16 o 
  -8   2   1      439.10      453.44     18.54 o 
  -7   2   1      618.55      687.21     13.93 o 
  -6   2   1      504.43      486.04      9.80 o 
  -5   2   1        3.02        1.87      1.54 o 
  -4   2   1     1165.54     1281.26     17.69 o 
  -3   2   1        4.09        3.03      1.76 o 
  -2   2   1      330.70      283.94      7.82 o 
  -1   2   1     1357.28     1408.80     19.70 o 
   0   2   1     1739.83     1757.65     22.62 o 
   1   2   1      936.06      979.30     13.40 o 
   2   2   1      448.64      469.05      8.66 o 
   3   2   1      608.17      615.85     10.51 o 
   4   2   1     3806.79     4089.22     34.74 o 
   5   2   1      236.15      210.67      7.24 o 
   6   2   1      299.11      270.17      8.14 o 
   7   2   1       96.30       97.04      5.04 o 
   8   2   1      198.56      224.46      7.16 o 
   9   2   1        3.90        2.82      1.87 o 
  10   2   1       47.49       36.08      7.67 o 
  11   2   1     1304.72     1308.06     45.11 o 
  12   2   1      840.21      867.29     37.28 o 
  13   2   1       76.43       57.82     11.53 o 
  14   2   1       60.89       49.80     21.78 o 
  15   2   1        8.58        6.90     17.64 o 
  16   2   1      110.95      108.79     22.71 o 
  17   2   1        4.63       -0.51     10.88 o 
  18   2   1       11.79       -0.96     12.19 o 
  19   2   1        0.05       -3.11     12.71 o 
 -19   3   1        1.27       -3.53     20.52 o 
 -18   3   1        0.79        9.39     20.33 o 
 -17   3   1        5.10       14.14     13.55 o 
 -16   3   1        0.54        1.81      7.31 o 
 -15   3   1      206.76      179.46     45.94 o 
 -14   3   1      257.69      261.11     29.75 o 
 -13   3   1       21.87       13.80     10.12 o 
 -12   3   1       80.79       74.42     16.72 o 
 -11   3   1        0.12        5.83      5.53 o 
 -10   3   1      617.24      557.29     21.54 o 
  -9   3   1       72.75       76.06      9.48 o 
  -8   3   1      432.53      439.45     12.89 o 
  -7   3   1      221.89      237.68      8.52 o 
  -6   3   1      103.62      134.71      7.01 o 
  -5   3   1      112.14      138.24      7.03 o 
  -4   3   1      568.32      683.72     13.45 o 
  -3   3   1        3.58        1.76      1.93 o 
  -2   3   1      576.94      579.60     13.67 o 
  -1   3   1       19.60       26.41      3.65 o 
   0   3   1       50.12       38.26      4.01 o 
   1   3   1       13.14       20.48      3.52 o 
   2   3   1      340.40      371.44      9.33 o 
   3   3   1       31.80       38.23      3.81 o 
   4   3   1       37.02       22.25      4.05 o 
   5   3   1      194.01      214.27      7.09 o 
   6   3   1      256.40      264.99     11.73 o 
   7   3   1       61.56       62.76      8.33 o 
   8   3   1       15.23        8.41      4.54 o 
   9   3   1       57.49       61.29      8.99 o 
  10   3   1      149.32      170.68     17.23 o 
  11   3   1        0.01       -3.52      5.43 o 
  12   3   1        1.10        4.78      5.86 o 
  13   3   1       33.09       12.19      8.32 o 
  14   3   1       57.57       51.80     12.81 o 
  15   3   1        1.20        0.15     12.66 o 
  16   3   1        0.16       -3.01     16.51 o 
  17   3   1       58.14       19.23     15.39 o 
  18   3   1      221.29       60.41     30.68 o 
 -18   4   1        0.02       15.75     13.75 o 
 -17   4   1      217.73      315.13     38.07 o 
 -16   4   1      183.62      179.63     29.22 o 
 -15   4   1      111.48      110.83     24.64 o 
 -14   4   1        6.51        8.66     12.32 o 
 -13   4   1        0.37       -8.84     15.44 o 
 -12   4   1      256.48      307.20     33.15 o 
 -11   4   1       88.84       51.68     17.75 o 
 -10   4   1      211.71      176.42     27.87 o 
  -9   4   1      649.80      702.07     43.50 o 
  -8   4   1      979.00      880.37     34.79 o 
  -7   4   1       71.08       60.66      9.28 o 
  -6   4   1      103.78      113.04      7.57 o 
  -5   4   1      157.70      172.37      9.11 o 
  -4   4   1      395.04      425.42     12.93 o 
  -3   4   1       25.85       25.29      3.58 o 
  -2   4   1      684.02      708.11     14.38 o 
  -1   4   1      217.83      218.45     11.97 o 
   0   4   1      197.59      195.94      8.77 o 
   1   4   1      217.27      242.91      9.79 o 
   2   4   1        7.23       -1.88      2.38 o 
   3   4   1      754.44      774.17     15.91 o 
   4   4   1       65.90       70.53      5.58 o 
   5   4   1      511.82      485.02     16.23 o 
   6   4   1      275.49      289.29     14.95 o 
   7   4   1      322.37      311.02     19.77 o 
   8   4   1       32.59       -1.52      5.72 o 
   9   4   1       33.32       27.76     11.40 o 
  10   4   1      440.96      397.10     36.67 o 
  11   4   1       61.10       69.77     17.48 o 
  12   4   1       78.51       46.00     38.73 o 
  13   4   1       18.89       16.67      9.53 o 
  14   4   1      350.66      351.12     37.74 o 
  15   4   1      269.49      240.96     48.29 o 
  16   4   1       26.35       -9.17     12.40 o 
  17   4   1       20.69      -14.41     25.76 o 
 -16   5   1      111.88       87.66     28.41 o 
 -15   5   1        0.29       -2.16     12.18 o 
 -14   5   1        9.42       -8.29      8.29 o 
 -13   5   1      173.54      113.69     37.08 o 
 -12   5   1        9.62       12.77     12.32 o 
 -11   5   1        8.20        7.70      8.68 o 
 -10   5   1      102.46       87.21     23.70 o 
  -9   5   1        0.03        4.26     12.00 o 
  -8   5   1        0.29        1.13      6.89 o 
  -7   5   1      323.67      308.95     25.72 o 
  -6   5   1      205.75      202.94     19.98 o 
  -5   5   1      280.34      297.81     20.75 o 
  -4   5   1      337.93      381.52     17.17 o 
  -3   5   1      775.46      806.93     20.16 o 
  -2   5   1      793.91      805.88     25.27 o 
  -1   5   1        9.85        5.79      4.48 o 
   0   5   1       66.59       60.05      8.01 o 
   1   5   1     2723.67     2847.65     37.41 o 
   2   5   1      108.25      102.93      8.29 o 
   3   5   1      174.36      169.95     10.58 o 
   4   5   1       96.60       84.34      9.87 o 
   5   5   1      480.96      523.68     28.08 o 
   6   5   1        4.31        5.16      6.41 o 
   7   5   1      204.27      234.30     23.63 o 
   8   5   1        2.28        3.17      8.10 o 
   9   5   1       21.82       31.34     14.02 o 
  10   5   1      859.32      911.22     49.61 o 
  11   5   1      153.22      162.84     28.31 o 
  12   5   1      326.43      293.86     35.72 o 
  13   5   1        0.81       -1.52     11.07 o 
  14   5   1        1.79       13.02     14.81 o 
  15   5   1      242.31      260.35     34.67 o 
 -13   6   1      150.21       97.52     25.39 o 
 -12   6   1     1594.42     1831.39     79.49 o 
 -11   6   1      102.09      123.60     25.55 o 
 -10   6   1       77.10      109.68     22.13 o 
  -9   6   1      126.10      180.88     84.72 o 
  -8   6   1      351.12      386.32     39.07 o 
  -7   6   1       29.04       15.56     14.56 o 
  -6   6   1       10.63       14.82      7.16 o 
  -5   6   1      319.90      347.93     27.37 o 
  -4   6   1       76.71       80.37     14.49 o 
  -3   6   1      152.96      164.44     17.69 o 
  -2   6   1      546.87      568.66     29.03 o 
  -1   6   1      588.50      629.05     29.52 o 
   0   6   1      122.81      144.25     17.30 o 
   1   6   1       15.97       11.60      7.45 o 
   2   6   1      736.70      828.95     38.65 o 
   3   6   1      262.11      232.72     35.75 o 
   4   6   1       83.24      103.81     21.24 o 
   5   6   1        1.82        1.08      9.63 o 
   6   6   1       10.01      -13.75     13.75 o 
   7   6   1      170.85      156.50     23.35 o 
   8   6   1       94.39       81.46     19.29 o 
   9   6   1        6.92       -9.18      9.18 o 
  10   6   1      367.82      447.57     44.38 o 
  11   6   1        6.68       86.46     36.31 o 
  12   6   1      151.38      173.37     30.64 o 
 -10   7   1       45.42       -2.89     16.32 o 
  -9   7   1      230.43      164.96     36.80 o 
  -8   7   1       63.68       70.60     24.62 o 
  -7   7   1        6.75       10.48     12.30 o 
  -6   7   1       57.82       72.06     24.97 o 
  -5   7   1       92.87       24.83     17.64 o 
  -4   7   1        5.99        1.39     13.21 o 
  -3   7   1      160.97      164.48     32.93 o 
  -2   7   1      270.42      304.67     44.45 o 
  -1   7   1       24.75       23.48     15.38 o 
   0   7   1      515.02      471.06     56.99 o 
   1   7   1      370.65      527.22     60.72 o 
   2   7   1      323.65      363.76     49.83 o 
   3   7   1      157.66      157.65     35.02 o 
   4   7   1        0.98        4.47     15.33 o 
   5   7   1       81.03       56.19     23.51 o 
   6   7   1       14.36        5.17     15.49 o 
   7   7   1        4.69      -11.49     13.77 o 
   8   7   1      323.36      298.43     51.04 o 
   9   7   1        7.38       23.14     18.56 o 
 -21   0   2      305.05      263.56     53.92 o 
 -20   0   2        4.61        4.76     19.64 o 
 -19   0   2       52.97       41.28     24.63 o 
 -18   0   2      577.41      621.80     72.74 o 
 -17   0   2      348.39      404.49     56.65 o 
 -16   0   2      180.20      111.91     30.01 o 
 -15   0   2     1406.65     1434.31     84.50 o 
 -14   0   2     1835.82     1889.03     93.91 o 
 -13   0   2      784.82      831.49     34.16 o 
 -12   0   2       59.00       68.99     15.16 o 
 -11   0   2      480.71      455.60     13.41 o 
 -10   0   2     1098.50     1149.83     22.06 o 
  -9   0   2     1417.42     1388.52     24.12 o 
  -8   0   2       17.21       10.13      3.04 o 
  -7   0   2      974.14      964.55     20.49 o 
  -6   0   2       62.01       40.17      4.83 o 
  -5   0   2     2033.66     1807.76     28.75 o 
  -4   0   2    11870.82    11139.62    106.24 o 
  -3   0   2      764.30      762.75     12.77 o 
  -2   0   2       37.61       -1.71      2.21 o 
  -1   0   2     1462.67      705.25     20.07 o 
   0   0   2     2130.62     1853.71     31.98 o 
   1   0   2      230.06      247.41     17.71 o 
   2   0   2    10718.88    10168.99    122.30 o 
   3   0   2     2000.67     1771.71     25.15 o 
   4   0   2     2138.97     2068.97     25.65 o 
   5   0   2     2773.87     2877.51     34.22 o 
   6   0   2     1221.08     1256.07     21.80 o 
   7   0   2        1.38        4.70      2.86 o 
   8   0   2      864.94      946.60     23.08 o 
   9   0   2      360.33      326.53     16.94 o 
  10   0   2      458.32      491.30     17.25 o 
  11   0   2      787.60      748.66     54.92 o 
  12   0   2      135.33      136.45     30.81 o 
  13   0   2      895.47      972.37     68.33 o 
  14   0   2       99.87       83.87     26.27 o 
  15   0   2      883.35     1047.63     76.64 o 
  16   0   2      121.96      101.11     32.01 o 
  17   0   2      160.95      159.99     39.85 o 
  18   0   2        1.94       -5.85     16.97 o 
  19   0   2       42.66       54.03     26.44 o 
 -21   1   2       89.13       84.08     24.11 o 
 -20   1   2        3.54        3.87     12.28 o 
 -19   1   2       14.52       -2.65     12.33 o 
 -18   1   2      123.30      168.18     28.13 o 
 -17   1   2      384.21      358.73     37.55 o 
 -16   1   2      333.85      362.28     36.49 o 
 -15   1   2       39.88       31.19      9.17 o 
 -14   1   2     1728.02     1822.74     71.70 o 
 -13   1   2       44.48       40.76      8.45 o 
 -12   1   2      814.32      796.81     32.31 o 
 -11   1   2        0.10        4.99      2.76 o 
 -10   1   2     2033.62     2030.41     54.00 o 
  -9   1   2      449.28      511.56     12.85 o 
  -8   1   2      671.43      620.26     13.71 o 
  -7   1   2      428.67      454.78     10.35 o 
  -6   1   2     1973.20     2100.73     35.31 o 
  -5   1   2      231.04      234.83      9.74 o 
  -4   1   2     6367.34     6243.17     68.19 o 
  -3   1   2     3592.60     3331.69     36.26 o 
  -2   1   2     2367.62     2194.00     25.89 o 
  -1   1   2      932.90      962.02     13.02 o 
   0   1   2    11989.54    10968.78     94.96 o 
   1   1   2     4314.55     4197.58     41.54 o 
   2   1   2     4943.75     4874.40     47.93 o 
   3   1   2       11.12        5.82      1.75 o 
   4   1   2      667.02      633.32     11.57 o 
   5   1   2       28.80       39.62      3.42 o 
   6   1   2      678.36      584.00     15.65 o 
   7   1   2      531.98      574.78     15.94 o 
   8   1   2       10.13        4.52      2.27 o 
   9   1   2       98.31      108.28      7.61 o 
  10   1   2      719.78      745.87     22.67 o 
  11   1   2       21.47       22.33      5.86 o 
  12   1   2      531.52      607.26     25.97 o 
  13   1   2      843.00     1002.23     48.76 o 
  14   1   2      292.73      307.39     32.88 o 
  15   1   2      331.06      315.65     35.33 o 
  16   1   2        0.55       -7.21      8.78 o 
  17   1   2       75.34       44.31     16.65 o 
  18   1   2       80.39       82.02     22.81 o 
  19   1   2       11.05        5.29     14.88 o 
 -20   2   2        3.79        2.57     18.48 o 
 -19   2   2        0.37       23.13     20.61 o 
 -18   2   2       96.94       80.88     30.04 o 
 -17   2   2      647.92      757.91     46.28 o 
 -16   2   2        1.32       -2.86      6.89 o 
 -15   2   2       66.58       78.94     15.30 o 
 -14   2   2      126.98      115.40     19.41 o 
 -13   2   2     1655.86     1649.18     55.97 o 
 -12   2   2       74.38       65.54      9.18 o 
 -11   2   2      323.53      332.85     16.02 o 
 -10   2   2      152.10      168.64     13.60 o 
  -9   2   2     4220.30     4412.92     71.40 o 
  -8   2   2     1687.39     1843.13     27.06 o 
  -7   2   2      384.71      361.87      7.98 o 
  -6   2   2     1062.18     1201.94     17.08 o 
  -5   2   2     3404.84     3379.09     35.44 o 
  -4   2   2     1936.77     2162.50     27.62 o 
  -3   2   2     2822.10     2913.86     37.63 o 
  -2   2   2      443.47      468.35     11.80 o 
  -1   2   2     2635.80     2507.82     26.99 o 
   0   2   2      195.84      188.49      5.54 o 
   1   2   2     1033.46     1109.51     14.58 o 
   2   2   2     1210.93     1432.22     18.63 o 
   3   2   2     3079.52     3050.55     34.22 o 
   4   2   2       12.76       11.02      2.51 o 
   5   2   2     2455.41     2532.81     30.27 o 
   6   2   2      180.89      215.30      7.58 o 
   7   2   2       94.74       92.52      6.78 o 
   8   2   2      238.11      255.13      8.53 o 
   9   2   2     2116.35     2100.28     38.46 o 
  10   2   2      667.79      681.58     27.32 o 
  11   2   2      454.17      428.64     23.17 o 
  12   2   2        9.91        5.34      4.45 o 
  13   2   2      610.27      595.48     40.95 o 
  14   2   2       13.12        9.72      8.43 o 
  15   2   2      514.08      523.88     40.59 o 
  16   2   2        7.14       -0.10     10.47 o 
  17   2   2      253.28      293.13     37.23 o 
  18   2   2       25.19       16.89     15.43 o 
 -19   3   2       53.97       44.98     27.34 o 
 -18   3   2      537.44      594.30     79.40 o 
 -17   3   2        1.31       -3.59      9.76 o 
 -16   3   2      129.59      139.71     52.10 o 
 -15   3   2        0.11       -2.01      7.73 o 
 -14   3   2      300.06      274.15     29.78 o 
 -13   3   2        5.08       54.66     24.32 o 
 -12   3   2      148.71      150.77     22.46 o 
 -11   3   2      171.41      158.19     13.87 o 
 -10   3   2      272.23      306.79     29.79 o 
  -9   3   2        1.75        2.12      3.52 o 
  -8   3   2      240.86      219.67      8.86 o 
  -7   3   2       20.45       14.19      2.95 o 
  -6   3   2       97.72       63.25      5.17 o 
  -5   3   2        0.87        0.68      1.90 o 
  -4   3   2     2917.08     3071.53     34.03 o 
  -3   3   2       19.14       18.06      3.63 o 
  -2   3   2      493.71      463.72     12.35 o 
  -1   3   2       85.72       83.33      5.45 o 
   0   3   2     2885.69     2993.90     34.56 o 
   1   3   2       19.70       25.34      3.84 o 
   2   3   2      339.36      288.40      9.36 o 
   3   3   2       61.48       77.80      6.17 o 
   4   3   2     1336.03     1322.31     21.93 o 
   5   3   2       99.42      122.62      8.83 o 
   6   3   2     1042.38     1035.85     23.00 o 
   7   3   2       10.72        7.98      3.55 o 
   8   3   2      284.96      312.41     22.31 o 
   9   3   2      828.89      776.50     28.11 o 
  10   3   2     1163.18     1345.45     36.59 o 
  11   3   2      810.28      839.27     41.52 o 
  12   3   2      316.93      352.81     26.37 o 
  13   3   2       10.61       16.53      8.15 o 
  14   3   2       85.62      122.25     20.65 o 
  15   3   2       15.44       13.12     13.30 o 
  16   3   2      169.68      209.25     51.66 o 
  17   3   2      125.19      101.50     38.55 o 
 -18   4   2       31.29       24.14     17.81 o 
 -17   4   2       41.62       47.35     15.60 o 
 -16   4   2       19.66       36.24     16.17 o 
 -15   4   2       79.64       92.93     22.02 o 
 -14   4   2      126.60       78.62     29.75 o 
 -13   4   2      308.25      331.43     42.38 o 
 -12   4   2       71.15       39.85     14.78 o 
 -11   4   2      192.99      200.53    105.81 o 
 -10   4   2      367.92      352.62     32.09 o 
  -9   4   2      457.50      431.23     26.93 o 
  -8   4   2      477.33      451.25     34.12 o 
  -7   4   2      307.36      332.83     17.38 o 
  -6   4   2      222.33      239.99     10.48 o 
  -5   4   2      222.62      216.76     10.84 o 
  -4   4   2       88.10       75.93      6.04 o 
  -3   4   2      808.83      841.54     15.80 o 
  -2   4   2      351.97      363.55     10.35 o 
  -1   4   2      839.17      857.89     16.52 o 
   0   4   2       62.50       62.53      5.36 o 
   1   4   2      230.95      241.08     10.30 o 
   2   4   2       60.67       60.57      5.20 o 
   3   4   2       64.66       35.58      5.41 o 
   4   4   2      354.24      356.29     13.04 o 
   5   4   2       53.44       40.46      8.77 o 
   6   4   2       25.46       16.10      5.56 o 
   7   4   2       50.65       64.40      9.61 o 
   8   4   2        0.92        1.01      5.22 o 
   9   4   2      254.67      230.71     22.18 o 
  10   4   2      110.50       59.95     29.00 o 
  11   4   2       29.31       19.39     10.78 o 
  12   4   2        0.39        3.36     10.84 o 
  13   4   2      283.55      345.73     36.07 o 
  14   4   2       20.33       17.10     11.19 o 
  15   4   2      100.70       53.37     20.86 o 
  16   4   2        4.25      -17.81     19.48 o 
 -16   5   2       63.84       16.98     42.79 o 
 -15   5   2        3.09       10.12     12.11 o 
 -14   5   2       29.42      -14.26     39.95 o 
 -13   5   2        5.68       36.92     14.52 o 
 -12   5   2      489.79      463.68     41.74 o 
 -11   5   2      412.54      461.96     41.41 o 
 -10   5   2       41.28       56.36     18.79 o 
  -9   5   2       70.54       68.82     13.49 o 
  -8   5   2      133.83      168.61     20.26 o 
  -7   5   2        6.03        4.47      6.45 o 
  -6   5   2      238.24      303.24     29.10 o 
  -5   5   2        0.63        1.33      3.48 o 
  -4   5   2       42.79       27.30      7.12 o 
  -3   5   2      460.21      500.81     19.42 o 
  -2   5   2      367.99      410.72     25.38 o 
  -1   5   2       43.24       50.90     12.83 o 
   0   5   2      323.75      356.73     18.18 o 
   1   5   2      241.98      272.55     13.27 o 
   2   5   2     1445.38     1558.39     28.57 o 
   3   5   2      813.05      812.53     24.01 o 
   4   5   2       36.32       37.45      8.19 o 
   5   5   2       92.66       70.86     12.20 o 
   6   5   2      348.41      376.93     28.39 o 
   7   5   2        0.33       -0.66      6.39 o 
   8   5   2      342.84      384.32     30.07 o 
   9   5   2       24.20      -15.55     18.50 o 
  10   5   2        0.67        2.91     12.59 o 
  11   5   2      219.80      270.79     33.83 o 
  12   5   2       59.04       32.59     21.06 o 
  13   5   2      164.97      205.40     29.72 o 
  14   5   2       71.92       76.69     36.32 o 
 -14   6   2      157.79       92.64     49.92 o 
 -13   6   2      596.41      617.03     61.57 o 
 -12   6   2       49.30       65.09     21.11 o 
 -11   6   2      276.20      356.72     58.41 o 
 -10   6   2      143.07      120.72     24.26 o 
  -9   6   2       42.96       29.49     12.96 o 
  -8   6   2       54.10       50.44     14.78 o 
  -7   6   2      252.87      263.95     29.79 o 
  -6   6   2      105.92      118.11     16.59 o 
  -5   6   2        1.03        5.68     10.35 o 
  -4   6   2      273.12      274.00     26.02 o 
  -3   6   2       78.93       71.12     11.13 o 
  -2   6   2      370.18      382.23     42.31 o 
  -1   6   2     1170.54     1323.05     45.40 o 
   0   6   2      690.86      666.00     42.59 o 
   1   6   2      976.12     1060.61     37.99 o 
   2   6   2      136.26       98.76     18.35 o 
   3   6   2       15.52        1.36      8.70 o 
   4   6   2        0.38       -3.03      9.58 o 
   5   6   2       35.26        6.22     10.41 o 
   6   6   2        0.30       -8.24      8.24 o 
   7   6   2        4.61       -0.84      7.32 o 
   8   6   2       27.87       14.36     12.43 o 
   9   6   2        2.00       12.85     11.07 o 
  10   6   2        9.00       23.62     40.81 o 
  11   6   2       35.59       13.54     13.72 o 
  12   6   2       54.70       54.39     21.57 o 
 -10   7   2       74.22       96.96     31.44 o 
  -9   7   2       23.92        8.64     18.41 o 
  -8   7   2      438.93      351.32     53.15 o 
  -7   7   2       18.35        9.12     12.57 o 
  -6   7   2        0.84       13.73     14.15 o 
  -5   7   2        0.18        9.01     14.24 o 
  -4   7   2      247.72      209.65     36.18 o 
  -3   7   2       15.21       22.37     13.14 o 
  -2   7   2       33.94       17.56      9.35 o 
  -1   7   2       41.76       37.77     11.57 o 
   0   7   2      220.74      212.36     29.02 o 
   1   7   2      143.69      102.20     21.06 o 
   2   7   2        3.27        9.65     11.14 o 
   3   7   2       19.37        2.22     10.70 o 
   4   7   2       40.04       44.96     24.22 o 
   5   7   2       56.18       21.16     17.85 o 
   6   7   2      121.72       93.02     28.87 o 
   7   7   2      100.79       38.14     20.62 o 
   8   7   2        6.70       -6.83     12.47 o 
 -21   1   3        0.00        9.58     13.93 o 
 -20   1   3        1.62        7.24     12.31 o 
 -19   1   3       97.39       68.26     19.21 o 
 -18   1   3       23.53        8.88     11.34 o 
 -17   1   3      213.74      163.24     25.93 o 
 -16   1   3      115.42      113.73     20.92 o 
 -15   1   3      148.30      137.98     15.71 o 
 -14   1   3     1216.54     1234.52     57.35 o 
 -13   1   3      271.81      280.46     15.03 o 
 -12   1   3        0.20        3.55      3.27 o 
 -11   1   3      794.61      799.71     18.10 o 
 -10   1   3     1611.15     1630.88     26.92 o 
  -9   1   3       13.78       10.65      2.77 o 
  -8   1   3       47.00       39.65      3.88 o 
  -7   1   3      592.71      618.96     12.41 o 
  -6   1   3       93.30      103.83      7.45 o 
  -5   1   3      523.78      545.95     13.39 o 
  -4   1   3     8250.42     7788.08     94.79 o 
  -3   1   3     3612.34     3486.78     35.16 o 
  -2   1   3       45.92       50.91      3.35 o 
  -1   1   3     1705.67     1656.68     18.38 o 
   0   1   3    19149.93    17329.03    137.10 o 
   1   1   3    29288.76    25768.83    201.09 o 
   2   1   3      125.94      131.47      5.32 o 
   3   1   3      632.07      681.63     12.42 o 
   4   1   3      277.45      308.58      8.31 o 
   5   1   3       31.72       29.78      3.01 o 
   6   1   3      714.39      791.68     13.98 o 
   7   1   3       21.96       19.40      2.97 o 
   8   1   3      119.00      121.14     10.00 o 
   9   1   3        2.91       -0.93      2.61 o 
  10   1   3      564.30      583.71     20.49 o 
  11   1   3        5.32        4.55      4.31 o 
  12   1   3      113.25      138.53     15.16 o 
  13   1   3        8.13        5.32      8.37 o 
  14   1   3      155.58      125.98     22.83 o 
  15   1   3      536.30      574.17     44.16 o 
  16   1   3        0.00       -5.07      9.79 o 
  17   1   3       38.02       21.02     14.52 o 
  18   1   3        6.50        4.01     13.74 o 
 -20   2   3       34.72        6.81     20.29 o 
 -19   2   3        6.91        7.16     17.76 o 
 -18   2   3       19.25        4.97     19.78 o 
 -17   2   3      226.13      211.07     21.90 o 
 -16   2   3        4.36       -4.99      7.19 o 
 -15   2   3       10.60        5.51      6.80 o 
 -14   2   3        0.01       10.74      6.05 o 
 -13   2   3        1.22        1.50      4.81 o 
 -12   2   3     1027.40      992.35     29.84 o 
 -11   2   3       88.10       79.72      9.14 o 
 -10   2   3      151.25      163.61     10.34 o 
  -9   2   3       20.05       19.13      3.42 o 
  -8   2   3     1326.79     1467.11     25.00 o 
  -7   2   3       29.08       40.82      3.21 o 
  -6   2   3       76.19       70.87      4.26 o 
  -5   2   3      264.30      287.85      8.66 o 
  -4   2   3       42.30       51.51      4.54 o 
  -3   2   3     1774.12     1846.78     27.31 o 
  -2   2   3       59.11       50.64      5.09 o 
  -1   2   3     1499.22     1527.18     22.59 o 
   0   2   3      607.44      681.03     12.83 o 
   1   2   3     3369.96     3423.50     35.65 o 
   2   2   3      424.83      443.15      9.45 o 
   3   2   3     1731.08     1775.40     21.98 o 
   4   2   3      253.18      277.33     12.35 o 
   5   2   3      397.84      438.66     10.71 o 
   6   2   3      260.91      224.75      9.23 o 
   7   2   3       18.83       13.36      2.69 o 
   8   2   3      249.73      252.81     14.10 o 
   9   2   3       29.83       11.84      5.38 o 
  10   2   3      748.54      778.86     25.73 o 
  11   2   3       37.35        7.37     22.08 o 
  12   2   3      242.20      231.77     20.70 o 
  13   2   3       79.22       74.34     14.29 o 
  14   2   3      167.55      138.44     23.79 o 
  15   2   3      307.99      286.69     35.02 o 
  16   2   3      150.71      131.77     25.61 o 
  17   2   3      473.01      546.68     50.90 o 
  18   2   3        0.22        2.24     12.93 o 
 -20   3   3        0.09      -13.97     19.67 o 
 -19   3   3       28.04       13.01     20.40 o 
 -18   3   3       51.92       39.86     25.16 o 
 -17   3   3        1.16       -1.59     14.18 o 
 -16   3   3      154.74      114.35     21.33 o 
 -15   3   3        1.58      -11.87     11.87 o 
 -14   3   3      160.73      147.05     27.20 o 
 -13   3   3        5.74        4.81      8.24 o 
 -12   3   3      344.91      270.79     28.04 o 
 -11   3   3       89.81       63.49     11.15 o 
 -10   3   3      923.33      976.04     43.30 o 
  -9   3   3       12.05        8.45      4.09 o 
  -8   3   3        6.11        1.20      1.79 o 
  -7   3   3       62.10       57.27      4.46 o 
  -6   3   3      259.25      261.93      8.11 o 
  -5   3   3      288.59      294.15      9.21 o 
  -4   3   3     1538.18     1551.73     26.24 o 
  -3   3   3      672.13      708.63     16.21 o 
  -2   3   3     1454.83     1595.04     23.81 o 
  -1   3   3      329.91      341.91      9.97 o 
   0   3   3       95.66      118.19      7.03 o 
   1   3   3     1204.10     1241.42     21.19 o 
   2   3   3      726.15      831.03     16.82 o 
   3   3   3       26.69       27.35      3.75 o 
   4   3   3        0.02        0.08      1.35 o 
   5   3   3        0.02        1.63      2.52 o 
   6   3   3        1.16        4.94      2.78 o 
   7   3   3       60.29       58.56      6.63 o 
   8   3   3        0.14       -0.16      3.96 o 
   9   3   3      469.57      376.82     20.82 o 
  10   3   3      780.20      792.22     28.34 o 
  11   3   3      353.16      350.21     34.03 o 
  12   3   3        4.84        2.53      5.88 o 
  13   3   3       46.19       -2.33     25.77 o 
  14   3   3       85.02       94.45     15.56 o 
  15   3   3        4.50       -1.31      7.92 o 
  16   3   3        0.79      -12.20     31.70 o 
  17   3   3       42.17       44.33     37.77 o 
 -18   4   3      178.29      127.07     27.73 o 
 -17   4   3       52.93       67.64     18.90 o 
 -16   4   3       40.51       28.24     12.90 o 
 -15   4   3       23.58      -10.33     30.76 o 
 -14   4   3      266.27      230.00     29.87 o 
 -13   4   3       89.92      113.01     47.12 o 
 -12   4   3      269.56      147.95     35.03 o 
 -11   4   3       41.86       20.06     19.71 o 
 -10   4   3      136.92      125.30     16.81 o 
  -9   4   3       47.66       48.14     10.94 o 
  -8   4   3      286.51      307.71     23.73 o 
  -7   4   3       32.16       20.88      7.71 o 
  -6   4   3      553.34      622.44     17.62 o 
  -5   4   3       88.17       66.95      6.91 o 
  -4   4   3       28.23       22.72      4.68 o 
  -3   4   3      942.63      963.10     25.36 o 
  -2   4   3      968.58      997.70     32.41 o 
  -1   4   3       80.46       88.34      6.50 o 
   0   4   3      202.28      230.96     10.33 o 
   1   4   3      366.46      369.70     11.96 o 
   2   4   3       46.31       47.40      6.82 o 
   3   4   3      195.21      171.19     12.43 o 
   4   4   3       52.75       39.83      6.25 o 
   5   4   3      141.00      155.07     11.58 o 
   6   4   3       42.56       25.54     11.35 o 
   7   4   3       34.23       37.82      8.38 o 
   8   4   3       89.20       56.06     16.24 o 
   9   4   3       30.84       29.56      8.31 o 
  10   4   3       90.17       77.30     16.19 o 
  11   4   3       88.30       75.25     25.82 o 
  12   4   3       11.93       17.58     10.02 o 
  13   4   3      263.38      255.83     31.79 o 
  14   4   3        7.07        4.91     20.58 o 
  15   4   3        7.83       28.23     16.12 o 
  16   4   3        1.51        3.71     14.79 o 
 -16   5   3        1.71        8.72     13.49 o 
 -15   5   3      598.00      562.56     58.77 o 
 -14   5   3       61.73       28.67     17.71 o 
 -13   5   3      245.34      210.43     33.15 o 
 -12   5   3      299.46      338.64     79.67 o 
 -11   5   3      151.07      165.81     55.24 o 
 -10   5   3        0.03        7.84     12.54 o 
  -9   5   3      378.21      360.31     30.90 o 
  -8   5   3      233.04      180.92     19.51 o 
  -7   5   3      164.62      192.80     20.29 o 
  -6   5   3      667.00      659.84     21.56 o 
  -5   5   3        3.61        6.93      4.37 o 
  -4   5   3      342.60      367.18     18.16 o 
  -3   5   3      280.50      286.23     15.09 o 
  -2   5   3       12.83       17.52     10.88 o 
  -1   5   3      713.87      791.53     32.55 o 
   0   5   3      420.01      428.27     19.47 o 
   1   5   3        4.30        2.50      4.73 o 
   2   5   3       24.24       20.38      6.04 o 
   3   5   3       84.43       73.75      9.87 o 
   4   5   3      516.87      409.87     28.53 o 
   5   5   3      863.67      920.24     52.35 o 
   6   5   3     1018.29     1085.64     41.79 o 
   7   5   3       74.02       60.33     13.66 o 
   8   5   3        3.88       14.76      9.12 o 
   9   5   3      213.97      243.82     25.62 o 
  10   5   3      154.88      167.26     26.34 o 
  11   5   3       13.61       19.12     17.29 o 
  12   5   3        1.00        1.10     21.76 o 
  13   5   3      255.16      309.33     44.96 o 
  14   5   3      237.61      173.70     37.15 o 
 -14   6   3      126.27      113.91     24.99 o 
 -13   6   3       55.99       44.48     18.89 o 
 -12   6   3        2.21        2.24     17.22 o 
 -11   6   3       43.29      -11.01     31.60 o 
 -10   6   3       42.02       11.39     12.93 o 
  -9   6   3      161.94      152.83     21.21 o 
  -8   6   3       37.47       26.35     14.35 o 
  -7   6   3      345.25      355.99     51.22 o 
  -6   6   3      582.75      709.51     45.14 o 
  -5   6   3      136.83      124.28     17.67 o 
  -4   6   3      251.60      260.28     17.42 o 
  -3   6   3      391.57      427.85     22.30 o 
  -2   6   3      139.04      150.52     15.24 o 
  -1   6   3       55.67       55.36     10.87 o 
   0   6   3      818.45      852.10     34.31 o 
   1   6   3      509.22      456.98     74.69 o 
   2   6   3      251.42      279.51     31.35 o 
   3   6   3      205.74      249.51     37.91 o 
   4   6   3        3.30       26.39     12.23 o 
   5   6   3      184.24      159.56     24.81 o 
   6   6   3        3.59        2.80      9.24 o 
   7   6   3       93.07       84.04     30.83 o 
   8   6   3      186.79      296.02     73.38 o 
   9   6   3       44.61       58.86     17.32 o 
  10   6   3      210.83      217.85     35.41 o 
  11   6   3       10.99        4.40     16.00 o 
 -10   7   3       58.71       20.49     18.97 o 
  -9   7   3       85.44       86.87     29.71 o 
  -8   7   3      197.17      147.86     35.05 o 
  -7   7   3       36.24       57.29     23.75 o 
  -6   7   3       12.63       -0.70     13.99 o 
  -5   7   3        3.62       -9.84     12.88 o 
  -4   7   3       86.36       57.16     21.56 o 
  -3   7   3       69.39       34.33     19.34 o 
  -2   7   3      138.88      110.61     17.08 o 
  -1   7   3        1.84        1.61      8.71 o 
   0   7   3        1.18       -1.82     16.09 o 
   1   7   3      358.54      385.64     39.76 o 
   2   7   3      387.09      371.02     39.91 o 
   3   7   3       47.85       26.56     39.00 o 
   4   7   3       26.82        7.14     18.22 o 
   5   7   3       91.00       58.96     20.20 o 
   6   7   3      186.07      208.43     31.70 o 
   7   7   3        1.08        0.18     16.00 o 
   8   7   3      180.57      180.10     39.36 o 
 -21   0   4      151.04      143.13     39.53 o 
 -20   0   4       20.34       31.56     23.64 o 
 -19   0   4       90.40      120.35     33.22 o 
 -18   0   4     3841.88     4016.96    164.89 o 
 -17   0   4       11.66        0.94     12.92 o 
 -16   0   4       13.16       15.75     13.15 o 
 -15   0   4      323.90      318.08     45.68 o 
 -14   0   4     2713.90     2868.11     69.44 o 
 -13   0   4      833.24      854.89     32.40 o 
 -12   0   4     4931.89     4937.50     64.50 o 
 -11   0   4      117.68      151.62      9.94 o 
 -10   0   4      403.79      340.93     12.94 o 
  -9   0   4       94.81      110.33      7.61 o 
  -8   0   4     4139.19     4211.96     61.83 o 
  -7   0   4     4763.85     4996.16     54.54 o 
  -6   0   4     1246.61     1392.27     19.70 o 
  -5   0   4     8729.71     8534.18     90.60 o 
  -4   0   4    25672.10    22219.90    452.08 o 
  -3   0   4     6373.63     6148.31     77.66 o 
  -2   0   4     1164.50     1199.01     17.75 o 
  -1   0   4    17475.32    14393.15    381.35 o 
   0   0   4    20056.04    16545.21    333.06 o 
   1   0   4     4065.37     3879.78     51.63 o 
   2   0   4     1288.54     1282.83     23.84 o 
   3   0   4      955.75      916.76     19.95 o 
   4   0   4     7350.64     7287.16     86.07 o 
   5   0   4        6.25       14.52      3.49 o 
   6   0   4      215.81      164.49      7.34 o 
   7   0   4     5129.22     5500.40     62.46 o 
   8   0   4       21.93       15.00      3.87 o 
   9   0   4       56.04       64.77      7.72 o 
  10   0   4     1846.69     2033.30     95.04 o 
  11   0   4      289.33      307.28     44.30 o 
  12   0   4      184.57      201.41     37.32 o 
  13   0   4      312.80      329.70     48.68 o 
  14   0   4     1486.73     1802.40    101.80 o 
  15   0   4        5.41       -1.26     13.53 o 
  16   0   4      140.27      173.88     38.60 o 
  17   0   4       26.16       -1.24     17.09 o 
  18   0   4      548.87      531.33     72.82 o 
 -21   1   4      626.48      640.93     75.99 o 
 -20   1   4       17.72        7.59     15.77 o 
 -19   1   4       14.79       34.43     15.33 o 
 -18   1   4      307.03      303.51     35.14 o 
 -17   1   4       21.01       29.76     13.01 o 
 -16   1   4       12.83       11.44      7.53 o 
 -15   1   4       96.82      110.67     24.43 o 
 -14   1   4       29.44       48.64     10.04 o 
 -13   1   4     1280.73     1327.23     37.58 o 
 -12   1   4      288.11      259.68     11.20 o 
 -11   1   4      407.33      412.13     15.07 o 
 -10   1   4      122.83      106.72      8.86 o 
  -9   1   4     3597.34     3667.92     43.20 o 
  -8   1   4      535.12      617.97     13.18 o 
  -7   1   4     2616.02     2702.96     25.79 o 
  -6   1   4     2178.77     2175.76     20.66 o 
  -5   1   4     4983.53     4825.81     43.49 o 
  -4   1   4     3243.49     3127.08     32.30 o 
  -3   1   4      438.64      426.45      8.54 o 
  -2   1   4     3087.31     2930.53     88.76 o 
  -1   1   4      686.77      665.16     10.48 o 
   0   1   4     1206.07     1207.29     17.80 o 
   1   1   4    32529.31    27758.57    222.45 o 
   2   1   4    12492.13    12045.94     93.61 o 
   3   1   4       79.66       43.69      4.58 o 
   4   1   4        2.94        0.88      1.70 o 
   5   1   4     4722.72     4637.60     50.90 o 
   6   1   4      130.45      136.25      6.90 o 
   7   1   4       39.35       31.86      3.84 o 
   8   1   4       28.79       36.74      4.42 o 
   9   1   4     1277.54     1212.87     40.05 o 
  10   1   4      236.28      244.90     14.05 o 
  11   1   4       29.98       30.85      8.90 o 
  12   1   4      581.20      532.65     35.81 o 
  13   1   4      751.99      863.44     47.96 o 
  14   1   4        1.25       10.16      9.45 o 
  15   1   4      994.41     1044.09     72.13 o 
  16   1   4       13.47        8.58     12.10 o 
  17   1   4       17.72       10.30     14.15 o 
  18   1   4       70.55       63.19     21.55 o 
 -21   2   4       26.56       30.74     28.48 o 
 -20   2   4       39.20       26.97     25.96 o 
 -19   2   4      172.01      167.27     43.07 o 
 -18   2   4        3.22        0.71     15.86 o 
 -17   2   4        7.65        1.53      8.20 o 
 -16   2   4      435.04      504.96     27.72 o 
 -15   2   4      219.80      201.04     24.12 o 
 -14   2   4      881.44      876.81     32.39 o 
 -13   2   4        5.20        3.76      4.20 o 
 -12   2   4      499.89      457.71     20.27 o 
 -11   2   4      129.92      120.58      9.95 o 
 -10   2   4       24.39        9.48      3.17 o 
  -9   2   4       89.94       86.18      6.45 o 
  -8   2   4     2218.36     2307.39     28.48 o 
  -7   2   4       23.49       16.13      3.03 o 
  -6   2   4      197.21      197.70      7.92 o 
  -5   2   4       70.91       72.89      5.63 o 
  -4   2   4      259.49      260.09      8.39 o 
  -3   2   4       15.03        9.94      2.48 o 
  -2   2   4     1007.89      977.22     16.98 o 
  -1   2   4       97.16      108.59      5.52 o 
   0   2   4      271.54      220.50     12.03 o 
   1   2   4       23.54       19.60      3.49 o 
   2   2   4      850.01      823.71     13.78 o 
   3   2   4      156.93      171.82      5.89 o 
   4   2   4       94.42      110.32      6.89 o 
   5   2   4      357.21      363.86     10.29 o 
   6   2   4      911.79      917.78     17.16 o 
   7   2   4       15.20       10.46      3.94 o 
   8   2   4     1753.33     1849.68     33.04 o 
   9   2   4      595.35      591.95     21.91 o 
  10   2   4      171.21      178.46     21.13 o 
  11   2   4       12.79       -6.16      6.16 o 
  12   2   4      800.63      808.58     59.54 o 
  13   2   4        2.29        6.60      7.15 o 
  14   2   4        7.83       12.46      7.60 o 
  15   2   4      160.44      128.91     62.97 o 
  16   2   4        9.46       14.13     11.98 o 
  17   2   4       13.83       10.36     13.78 o 
 -20   3   4       27.43       16.22     25.58 o 
 -19   3   4       33.38       22.24     21.06 o 
 -18   3   4        8.85        2.62     11.45 o 
 -17   3   4      398.09      454.62     40.97 o 
 -16   3   4        0.73        1.82     12.13 o 
 -15   3   4      431.85      436.03     37.30 o 
 -14   3   4        0.28       -6.53     10.21 o 
 -13   3   4        2.64        3.72     10.90 o 
 -12   3   4        0.46       -6.15      6.15 o 
 -11   3   4     1443.02     1471.06     38.64 o 
 -10   3   4       98.78      111.63     12.16 o 
  -9   3   4       49.97       43.58      4.97 o 
  -8   3   4        0.97        1.19      1.43 o 
  -7   3   4      961.65      952.72     17.75 o 
  -6   3   4      634.24      632.30     15.96 o 
  -5   3   4       93.27      125.90      8.83 o 
  -4   3   4     1509.97     1715.16     30.15 o 
  -3   3   4     5396.24     5645.24     55.34 o 
  -2   3   4      283.83      333.00     11.92 o 
  -1   3   4     4534.65     4857.26     50.99 o 
   0   3   4       89.37       81.27      5.69 o 
   1   3   4      156.96      236.40     10.77 o 
   2   3   4       20.42       19.36      3.19 o 
   3   3   4     1092.35     1176.29     19.40 o 
   4   3   4        0.16        3.12      2.35 o 
   5   3   4       40.26       40.63      5.14 o 
   6   3   4       76.77       61.19      7.29 o 
   7   3   4       52.67       37.86      7.43 o 
   8   3   4       61.88       51.16      8.83 o 
   9   3   4      106.82       63.57      9.50 o 
  10   3   4        0.81        2.77      6.74 o 
  11   3   4     2282.73     2346.95     62.92 o 
  12   3   4       59.41       60.67     15.57 o 
  13   3   4      120.62      119.00     22.27 o 
  14   3   4       12.10       14.91     10.82 o 
  15   3   4       64.66       69.93     21.34 o 
  16   3   4       30.24       31.55     19.15 o 
 -19   4   4       13.57        1.48     13.78 o 
 -18   4   4       42.52       20.91     18.62 o 
 -17   4   4      103.20       78.78     22.37 o 
 -16   4   4      348.71      345.25     60.47 o 
 -15   4   4       76.49       42.77     14.67 o 
 -14   4   4      127.00      119.14     23.40 o 
 -13   4   4        1.69       20.66     14.74 o 
 -12   4   4      435.26      473.67     30.56 o 
 -11   4   4      175.13      165.63     19.24 o 
 -10   4   4      896.11      859.65     35.64 o 
  -9   4   4      731.31      704.04     31.54 o 
  -8   4   4      961.55      980.22     29.36 o 
  -7   4   4       34.71       19.65      5.95 o 
  -6   4   4       92.94       86.25      7.40 o 
  -5   4   4      117.96      122.68      8.51 o 
  -4   4   4       23.15       22.10      4.93 o 
  -3   4   4       45.67       28.25      5.61 o 
  -2   4   4      965.94      990.70     23.01 o 
  -1   4   4      106.76       95.48      8.94 o 
   0   4   4      212.17      185.92     11.51 o 
   1   4   4       80.11       85.56      7.60 o 
   2   4   4     4068.01     4311.13     54.19 o 
   3   4   4      401.65      408.09     13.87 o 
   4   4   4      776.39      808.49     27.17 o 
   5   4   4        0.14        6.21      4.25 o 
   6   4   4      918.87      910.66     29.86 o 
   7   4   4       43.74       27.43      7.27 o 
   8   4   4      613.22      699.95     27.84 o 
   9   4   4      224.71      200.14     18.35 o 
  10   4   4        1.00        6.23      6.73 o 
  11   4   4        7.41       -1.09      8.35 o 
  12   4   4      637.95      683.10     42.71 o 
  13   4   4      216.12      202.76     28.72 o 
  14   4   4       15.65       14.12     12.52 o 
  15   4   4        9.74        9.73     13.73 o 
 -17   5   4      304.32      302.59     40.30 o 
 -16   5   4      314.77      432.80     44.97 o 
 -15   5   4       45.60       80.60     22.83 o 
 -14   5   4      201.60      219.47     40.22 o 
 -13   5   4      220.54      184.78     41.69 o 
 -12   5   4      346.19      322.92     34.98 o 
 -11   5   4      418.21      492.40     34.96 o 
 -10   5   4       40.02       52.92     16.17 o 
  -9   5   4      658.81      725.99     49.91 o 
  -8   5   4      134.83      188.80     26.62 o 
  -7   5   4       69.13      103.71     17.43 o 
  -6   5   4       29.81       32.04      5.98 o 
  -5   5   4      294.87      324.66     16.26 o 
  -4   5   4       87.42       65.11      7.65 o 
  -3   5   4      123.33      106.63     10.27 o 
  -2   5   4      268.45      268.76     19.22 o 
  -1   5   4      143.27      147.69     13.74 o 
   0   5   4      538.31      548.33     21.91 o 
   1   5   4      207.16      199.53     19.08 o 
   2   5   4      111.12      116.15     11.31 o 
   3   5   4      197.96      250.70     16.58 o 
   4   5   4      214.42      211.25     17.51 o 
   5   5   4      224.73      238.44     29.45 o 
   6   5   4      225.60      249.25     23.48 o 
   7   5   4        2.20       12.70      6.31 o 
   8   5   4       26.25       17.90      9.47 o 
   9   5   4      263.33      295.36     27.93 o 
  10   5   4       68.82       79.79     17.03 o 
  11   5   4      160.92      182.14     29.91 o 
  12   5   4        2.78       -0.75     11.62 o 
  13   5   4        9.69        6.45     17.01 o 
 -14   6   4       43.34       12.95     16.24 o 
 -13   6   4        3.79       -6.20     11.31 o 
 -12   6   4       51.32       11.77     14.58 o 
 -11   6   4       30.95       -3.90     22.01 o 
 -10   6   4       75.17       99.37     17.90 o 
  -9   6   4        0.04        3.14     11.91 o 
  -8   6   4      253.85      312.96     43.34 o 
  -7   6   4       48.35       76.12     29.73 o 
  -6   6   4       25.08       25.75     10.48 o 
  -5   6   4       45.30       40.75      9.34 o 
  -4   6   4      532.92      575.19     47.61 o 
  -3   6   4        4.62        7.79      4.85 o 
  -2   6   4       43.26       39.18      8.98 o 
  -1   6   4        6.92        6.23      7.04 o 
   0   6   4      127.62      127.39     18.80 o 
   1   6   4       37.09       33.57     12.16 o 
   2   6   4       43.36       42.81     15.17 o 
   3   6   4       40.42       32.24     11.62 o 
   4   6   4      440.61      401.05     92.67 o 
   5   6   4       22.75       17.28      9.05 o 
   6   6   4        0.99       -4.85      8.20 o 
   7   6   4       10.59        1.03     11.08 o 
   8   6   4       89.62      101.08     22.97 o 
   9   6   4      138.49      145.25     26.14 o 
  10   6   4      169.62      181.74     44.46 o 
  11   6   4       36.94       30.69     28.11 o 
 -10   7   4        9.27        0.14     15.76 o 
  -9   7   4       35.55       40.04     33.58 o 
  -8   7   4      126.46      113.17     32.18 o 
  -7   7   4      115.32      103.72     30.97 o 
  -6   7   4       83.27       83.18     27.85 o 
  -5   7   4      187.85      195.34     38.42 o 
  -4   7   4        0.84      -12.54     12.54 o 
  -3   7   4       15.95       11.05     11.35 o 
  -2   7   4      116.12      131.25     17.59 o 
  -1   7   4       18.14       28.35     12.04 o 
   0   7   4       17.15       24.27     25.28 o 
   1   7   4      217.79      240.57     31.22 o 
   2   7   4       11.19        4.45     12.73 o 
   3   7   4       29.38       20.57     14.82 o 
   4   7   4       13.76        3.13     13.96 o 
   5   7   4       21.81       19.57     14.55 o 
   6   7   4       52.60       32.61     16.72 o 
   7   7   4        3.43       -1.62     11.66 o 
 -22   1   5        7.84        2.95     19.23 o 
 -21   1   5       75.42       54.14     28.69 o 
 -20   1   5       34.95       46.74     17.67 o 
 -19   1   5       15.92       15.87     12.63 o 
 -18   1   5      344.52      405.15     44.09 o 
 -17   1   5        2.64        1.52      9.50 o 
 -16   1   5       26.82       26.35      9.19 o 
 -15   1   5      653.36      650.78     27.62 o 
 -14   1   5     1240.53     1233.85     37.29 o 
 -13   1   5      118.64      116.89     10.05 o 
 -12   1   5      108.09      126.73      8.79 o 
 -11   1   5       65.91       78.32      6.71 o 
 -10   1   5      354.80      394.81     12.12 o 
  -9   1   5      930.46      944.73     17.65 o 
  -8   1   5     3981.69     4291.17     41.38 o 
  -7   1   5      159.58      161.48      4.73 o 
  -6   1   5       89.69      103.89      4.02 o 
  -5   1   5      365.34      411.09      8.17 o 
  -4   1   5     1165.72     1178.51     16.83 o 
  -3   1   5      501.42      486.35      9.69 o 
  -2   1   5      516.86      532.61     12.33 o 
  -1   1   5     2121.10     2031.57     21.14 o 
   0   1   5      967.90      955.10     13.68 o 
   1   1   5      227.98      267.32      6.31 o 
   2   1   5     2187.21     2161.98     23.36 o 
   3   1   5     1265.55     1282.78     16.65 o 
   4   1   5      531.20      542.80     10.11 o 
   5   1   5      412.17      420.37     10.56 o 
   6   1   5      663.96      753.27     12.97 o 
   7   1   5        0.01        0.51      2.26 o 
   8   1   5      202.74      196.07      9.13 o 
   9   1   5      134.79      116.03      8.91 o 
  10   1   5       21.72       20.86      5.64 o 
  11   1   5       50.69       23.85     10.92 o 
  12   1   5       36.25       25.83     11.51 o 
  13   1   5      390.21      397.44     39.02 o 
  14   1   5        3.13        1.15      8.75 o 
  15   1   5        6.35        0.05     10.46 o 
  16   1   5      184.21      219.60     32.67 o 
  17   1   5      172.77      169.47     30.45 o 
 -21   2   5        3.64        1.74     18.69 o 
 -20   2   5      152.33      198.50     46.43 o 
 -19   2   5        9.10       -1.73     16.32 o 
 -18   2   5       58.10       56.51     20.18 o 
 -17   2   5       73.76       56.42     15.90 o 
 -16   2   5       70.33       65.57     15.90 o 
 -15   2   5        4.09       -4.04      5.79 o 
 -14   2   5      118.34      106.86     11.95 o 
 -13   2   5      124.97      138.23     14.55 o 
 -12   2   5        0.91        7.02      3.66 o 
 -11   2   5      338.48      354.10     14.33 o 
 -10   2   5      238.07      246.37     14.05 o 
  -9   2   5      320.21      328.10     11.66 o 
  -8   2   5      526.78      508.42     22.99 o 
  -7   2   5      671.92      698.13     16.70 o 
  -6   2   5     1226.54     1284.33     20.70 o 
  -5   2   5        0.47       -1.32      1.57 o 
  -4   2   5       53.24       47.86      4.56 o 
  -3   2   5       82.77      105.65      6.27 o 
  -2   2   5       38.59       54.54      4.46 o 
  -1   2   5       64.94       78.27      4.78 o 
   0   2   5       20.79       29.39      3.18 o 
   1   2   5      132.80      138.61      6.59 o 
   2   2   5     2065.28     2270.81     27.22 o 
   3   2   5      610.49      620.03     11.76 o 
   4   2   5      962.84     1092.12     20.58 o 
   5   2   5     1452.79     1555.01     25.86 o 
   6   2   5       60.64       49.65      4.86 o 
   7   2   5       70.27       68.06      6.20 o 
   8   2   5      106.70      105.93     11.09 o 
   9   2   5      392.18      398.28     19.75 o 
  10   2   5       25.60       19.09      9.75 o 
  11   2   5        0.17        7.12      5.95 o 
  12   2   5        9.33       14.41      9.03 o 
  13   2   5       63.09       39.17     15.49 o 
  14   2   5       91.48       27.61     23.85 o 
  15   2   5      230.45      285.61     49.84 o 
  16   2   5        9.59       19.91     14.82 o 
  17   2   5       81.83       48.99     19.54 o 
 -20   3   5        8.72       15.36     23.35 o 
 -19   3   5        0.71       -4.47     11.69 o 
 -18   3   5        0.00       -0.07     13.58 o 
 -17   3   5       88.66      106.55     20.50 o 
 -16   3   5      262.54      290.47     31.32 o 
 -15   3   5      165.87      124.65     20.93 o 
 -14   3   5       25.92       -9.73     29.67 o 
 -13   3   5        5.83      -10.57     10.57 o 
 -12   3   5      184.49      227.33     25.59 o 
 -11   3   5      163.92      198.60     16.25 o 
 -10   3   5       51.99       38.60      6.30 o 
  -9   3   5        0.06        1.90      2.13 o 
  -8   3   5      196.54      225.41     11.15 o 
  -7   3   5      755.99      767.25     17.86 o 
  -6   3   5      150.33      184.32     10.80 o 
  -5   3   5     1765.08     1905.62     32.72 o 
  -4   3   5       42.09       45.09      5.43 o 
  -3   3   5        2.79        4.05      2.39 o 
  -2   3   5       17.15       24.89      3.48 o 
  -1   3   5      146.18      135.20      7.14 o 
   0   3   5        0.40        2.22      2.27 o 
   1   3   5      492.18      470.84     12.10 o 
   2   3   5      360.49      378.72     11.42 o 
   3   3   5       23.28       23.44      3.48 o 
   4   3   5      753.10      772.17     18.37 o 
   5   3   5      422.64      433.40     14.04 o 
   6   3   5      892.49      961.15     21.27 o 
   7   3   5      122.05      113.75     12.41 o 
   8   3   5        7.04        9.26      5.36 o 
   9   3   5        0.49       -5.49      5.49 o 
  10   3   5      110.73      112.29     13.19 o 
  11   3   5       32.59       21.13      7.98 o 
  12   3   5        0.62       -3.87      7.43 o 
  13   3   5      408.43      440.02     31.88 o 
  14   3   5        0.07       22.92     11.18 o 
  15   3   5        7.99        2.57     16.29 o 
  16   3   5       84.36       71.09     21.87 o 
 -19   4   5        4.46        0.52     18.44 o 
 -18   4   5      143.07      156.50    110.23 o 
 -17   4   5       92.69       66.07     20.73 o 
 -16   4   5       51.86       57.57     18.66 o 
 -15   4   5       61.92       59.60     16.43 o 
 -14   4   5        4.90        7.55     18.55 o 
 -13   4   5      165.97      185.81     25.30 o 
 -12   4   5      437.62      440.04     31.64 o 
 -11   4   5        2.00       -2.77      4.61 o 
 -10   4   5      159.32      195.18     19.91 o 
  -9   4   5      122.09      137.98     17.19 o 
  -8   4   5      241.87      199.71     16.65 o 
  -7   4   5        1.36        4.20      3.40 o 
  -6   4   5      297.38      292.17     14.19 o 
  -5   4   5        5.50        2.24      4.70 o 
  -4   4   5      320.12      331.87     15.33 o 
  -3   4   5     2026.81     2051.14     47.42 o 
  -2   4   5      113.15      108.52     10.73 o 
  -1   4   5      488.52      530.92     16.66 o 
   0   4   5      295.86      281.23     13.36 o 
   1   4   5      107.28       85.99      8.03 o 
   2   4   5      409.40      395.38     22.93 o 
   3   4   5      208.04      224.50     16.20 o 
   4   4   5      987.81      948.97     25.63 o 
   5   4   5      125.10      112.32     12.70 o 
   6   4   5       36.03       35.96      8.71 o 
   7   4   5        0.31        1.62      5.55 o 
   8   4   5        3.54        7.65      6.72 o 
   9   4   5       60.47       64.22     10.99 o 
  10   4   5        8.25       10.32      7.88 o 
  11   4   5     1392.06     1537.90     45.14 o 
  12   4   5       63.39       33.58     12.60 o 
  13   4   5      207.09      182.53     36.85 o 
  14   4   5      122.79       94.86     21.17 o 
  15   4   5        0.35       37.07     23.14 o 
 -17   5   5      206.57      247.73     33.85 o 
 -16   5   5       76.46      121.70     27.29 o 
 -15   5   5       16.98       39.84     16.31 o 
 -14   5   5      312.36      269.30     44.46 o 
 -13   5   5      532.05      528.60     45.27 o 
 -12   5   5       70.17       46.39     18.71 o 
 -11   5   5     1159.64     1224.81     47.42 o 
 -10   5   5      319.26      275.24     25.99 o 
  -9   5   5       72.77       57.89     11.68 o 
  -8   5   5      664.67      704.53     50.09 o 
  -7   5   5     1084.96     1101.65     34.28 o 
  -6   5   5        2.73        4.58      5.72 o 
  -5   5   5      261.76      256.33     16.42 o 
  -4   5   5       29.66       19.66      7.31 o 
  -3   5   5      404.01      425.08     23.92 o 
  -2   5   5      600.22      630.41     23.75 o 
  -1   5   5       41.19       42.21      7.63 o 
   0   5   5      736.96      789.32     26.71 o 
   1   5   5     1502.74     1655.24     39.27 o 
   2   5   5       74.27       51.95     11.28 o 
   3   5   5      137.34      159.43     13.71 o 
   4   5   5       24.69       19.96      7.46 o 
   5   5   5      584.03      648.21     28.29 o 
   6   5   5      109.98      143.12     19.38 o 
   7   5   5       15.72       13.48      8.92 o 
   8   5   5        1.13        7.96      7.75 o 
   9   5   5        8.85       10.90     10.30 o 
  10   5   5       94.40      133.49     42.11 o 
  11   5   5       63.81       49.17     15.36 o 
  12   5   5        0.64        1.11     12.56 o 
  13   5   5        0.34        4.95     15.49 o 
 -15   6   5        8.60      -12.56     12.56 o 
 -14   6   5       41.12       -4.43     15.65 o 
 -13   6   5       98.68       72.09     22.20 o 
 -12   6   5       45.88       15.98     12.72 o 
 -11   6   5      237.91      268.97     28.55 o 
 -10   6   5      220.20      253.56     63.68 o 
  -9   6   5      469.56      434.06     77.78 o 
  -8   6   5      484.77      584.91     59.69 o 
  -7   6   5        0.65       -6.48      6.48 o 
  -6   6   5        3.25        3.70      9.37 o 
  -5   6   5        6.49       -5.33      5.43 o 
  -4   6   5      684.72      709.49     25.51 o 
  -3   6   5      111.76      113.26     16.81 o 
  -2   6   5      237.59      237.79     19.12 o 
  -1   6   5        1.43       -5.09      5.09 o 
   0   6   5       93.68       83.82     45.11 o 
   1   6   5       34.93       65.88     16.62 o 
   2   6   5      393.57      422.79     38.99 o 
   3   6   5      110.12       99.50     21.24 o 
   4   6   5      143.35      117.38     21.47 o 
   5   6   5      100.55      126.70     27.91 o 
   6   6   5      395.64      478.42     60.49 o 
   7   6   5      120.88       98.53     22.60 o 
   8   6   5       13.32        2.45     18.45 o 
   9   6   5        9.13       -7.82     10.73 o 
  10   6   5       67.85       53.05     28.37 o 
 -11   7   5      185.74      204.42     31.14 o 
 -10   7   5      164.24      113.23     20.39 o 
  -9   7   5      108.64      164.77     36.38 o 
  -8   7   5       57.15       57.76     16.74 o 
  -7   7   5      320.54      243.28     43.41 o 
  -6   7   5      118.82       96.11     30.52 o 
  -5   7   5       49.16       89.64     28.00 o 
  -4   7   5      175.80      171.96     23.56 o 
  -3   7   5      221.62      202.57     22.01 o 
  -2   7   5       44.16       42.25     17.66 o 
  -1   7   5      387.07      409.79     39.44 o 
   0   7   5      397.96      443.59     42.22 o 
   1   7   5       28.86       11.36     18.38 o 
   2   7   5      355.44      359.52     67.32 o 
   3   7   5       74.82       72.56     29.10 o 
   4   7   5      155.56      188.53     30.26 o 
   5   7   5       74.70       56.76     20.75 o 
   6   7   5       10.99        1.93     13.46 o 
 -22   0   6      170.99      107.59     36.56 o 
 -21   0   6     1689.50     1954.11    115.66 o 
 -20   0   6        9.72       17.27     19.57 o 
 -19   0   6       44.72       26.69     19.75 o 
 -18   0   6       76.57       55.31     23.25 o 
 -17   0   6       67.66       64.17     23.48 o 
 -16   0   6     1270.78     1425.50     83.42 o 
 -15   0   6       10.63       14.62      7.43 o 
 -14   0   6     1464.31     1508.15     46.64 o 
 -13   0   6      216.24      217.46     19.08 o 
 -12   0   6        5.24       -0.34      3.74 o 
 -11   0   6        5.82        1.04      3.06 o 
 -10   0   6       43.85       73.93      6.72 o 
  -9   0   6     4837.83     4882.96     56.24 o 
  -8   0   6       88.28      102.21      6.05 o 
  -7   0   6     4590.92     4641.04     52.37 o 
  -6   0   6     1783.05     1882.58     28.08 o 
  -5   0   6      329.67      324.27      9.45 o 
  -4   0   6     4712.31     4540.89     55.02 o 
  -3   0   6     2327.23     2167.16     30.56 o 
  -2   0   6       91.18       98.40      5.98 o 
  -1   0   6     5818.95     5373.02     75.90 o 
   0   0   6     3337.95     3357.72     45.95 o 
   1   0   6     1909.11     1839.60     29.29 o 
   2   0   6     5402.06     5481.20     68.40 o 
   3   0   6     1214.23     1134.93     41.88 o 
   4   0   6      185.45      199.23     11.26 o 
   5   0   6      502.16      476.02     19.08 o 
   6   0   6      185.22      187.25     11.41 o 
   7   0   6       92.98       69.91      6.39 o 
   8   0   6       41.59       30.74      4.45 o 
   9   0   6      336.29      346.24     22.90 o 
  10   0   6      173.59      149.11     30.89 o 
  11   0   6     1010.08     1032.13     70.05 o 
  12   0   6        2.01        8.08     12.46 o 
  13   0   6        2.85       13.22     14.37 o 
  14   0   6       78.92       73.19     27.69 o 
  15   0   6      288.96      353.94     57.17 o 
  16   0   6        0.35        3.34     18.88 o 
  17   0   6       12.47       21.70     23.93 o 
 -22   1   6      136.80      143.01     43.86 o 
 -21   1   6       11.65       31.55     27.69 o 
 -20   1   6       63.64       48.43     18.01 o 
 -19   1   6      338.74      363.16     61.68 o 
 -18   1   6      478.19      519.00     45.34 o 
 -17   1   6       14.84       12.82      8.49 o 
 -16   1   6      753.13      840.36     63.36 o 
 -15   1   6       24.70       24.28      8.17 o 
 -14   1   6       17.19       15.55      5.14 o 
 -13   1   6     1001.54      928.36     21.44 o 
 -12   1   6     2134.75     2073.87     33.92 o 
 -11   1   6       53.05       62.05      6.10 o 
 -10   1   6      176.04      167.20      6.37 o 
  -9   1   6     1262.31     1413.94     17.43 o 
  -8   1   6     3312.49     3267.06     30.21 o 
  -7   1   6      531.35      533.78      8.42 o 
  -6   1   6       93.74      103.49      3.98 o 
  -5   1   6        0.34       -1.14      1.40 o 
  -4   1   6     1984.11     1772.13     21.30 o 
  -3   1   6     4167.31     3873.96     40.82 o 
  -2   1   6       47.75       38.93      2.98 o 
  -1   1   6      176.60      182.10      5.78 o 
   0   1   6        2.93        0.48      1.58 o 
   1   1   6     1086.65     1166.87     15.73 o 
   2   1   6      863.33      807.84     12.93 o 
   3   1   6      574.59      631.14     11.44 o 
   4   1   6      999.84      965.54     15.06 o 
   5   1   6       27.81       26.89      3.20 o 
   6   1   6     1167.25     1142.28     18.13 o 
   7   1   6      169.33      190.17      9.35 o 
   8   1   6      981.83      958.20     21.33 o 
   9   1   6      323.37      356.55     23.90 o 
  10   1   6      328.24      383.32     26.14 o 
  11   1   6        0.11       -1.76      6.86 o 
  12   1   6      761.98      838.05     46.92 o 
  13   1   6       18.71       10.62     10.31 o 
  14   1   6      251.77      280.20     52.02 o 
  15   1   6       49.97       42.42     23.86 o 
  16   1   6      226.18      277.84     36.13 o 
  17   1   6       15.92       11.30     13.71 o 
 -21   2   6      265.19      261.04     54.42 o 
 -20   2   6      130.23       80.99     33.28 o 
 -19   2   6        1.26        1.87     17.62 o 
 -18   2   6        0.97       -2.86      8.60 o 
 -17   2   6      492.95      545.25     37.73 o 
 -16   2   6       79.76       92.48     17.33 o 
 -15   2   6      292.93      278.39     47.34 o 
 -14   2   6       66.22       59.22      8.98 o 
 -13   2   6     1759.01     1764.02     35.60 o 
 -12   2   6      122.04      134.48      9.15 o 
 -11   2   6     2072.33     2073.93     32.22 o 
 -10   2   6      480.51      437.37     12.77 o 
  -9   2   6     3296.81     3269.09     58.08 o 
  -8   2   6      166.96      158.21      6.67 o 
  -7   2   6      145.60      193.90      8.25 o 
  -6   2   6       53.42       42.27      4.04 o 
  -5   2   6      455.49      408.53     11.12 o 
  -4   2   6     1300.96     1407.91     25.28 o 
  -3   2   6      631.72      613.75     13.70 o 
  -2   2   6        0.24        2.64      1.57 o 
  -1   2   6     4024.77     4044.88     41.91 o 
   0   2   6      965.90     1025.23     16.56 o 
   1   2   6     8389.42     8126.44     99.50 o 
   2   2   6      226.71      215.02      8.85 o 
   3   2   6     3291.80     3414.80     37.72 o 
   4   2   6      513.73      529.72     14.33 o 
   5   2   6     1241.15     1256.81     23.54 o 
   6   2   6        0.23        5.14      2.49 o 
   7   2   6      614.45      670.57     21.29 o 
   8   2   6        5.79        5.21      5.01 o 
   9   2   6        0.12       -0.61      4.80 o 
  10   2   6      112.65      106.18     12.41 o 
  11   2   6      565.25      625.39     25.34 o 
  12   2   6       21.37       10.99     11.55 o 
  13   2   6      118.06      106.47     23.51 o 
  14   2   6      164.40      152.12     26.90 o 
  15   2   6      365.21      434.83     61.79 o 
  16   2   6       12.13       -8.55     12.04 o 
 -20   3   6       37.58       26.90     19.63 o 
 -19   3   6      108.01       84.10     26.99 o 
 -18   3   6       61.55       60.24     16.89 o 
 -17   3   6      271.23      320.73     33.78 o 
 -16   3   6       23.00        8.56     10.11 o 
 -15   3   6       37.48       32.18     13.54 o 
 -14   3   6      471.62      436.84     43.80 o 
 -13   3   6        0.02       11.40      7.23 o 
 -12   3   6     1147.72     1109.70     37.96 o 
 -11   3   6      402.82      351.50     23.73 o 
 -10   3   6      318.37      291.68     15.25 o 
  -9   3   6       34.41       39.19      5.04 o 
  -8   3   6     2350.10     2406.67     35.79 o 
  -7   3   6     1972.14     2073.70     34.81 o 
  -6   3   6      500.48      467.51     14.87 o 
  -5   3   6        5.98        4.55      2.56 o 
  -4   3   6      854.20      806.98     23.95 o 
  -3   3   6      929.52     1053.05     21.17 o 
  -2   3   6     2185.49     2239.76     29.69 o 
  -1   3   6        6.58        9.30      2.66 o 
   0   3   6     1079.45     1036.63     18.89 o 
   1   3   6      102.66      117.93      8.94 o 
   2   3   6      751.22      790.30     16.89 o 
   3   3   6       18.97       32.69      4.29 o 
   4   3   6      714.03      653.62     18.86 o 
   5   3   6      658.84      640.82     17.30 o 
   6   3   6       56.94       48.16      6.78 o 
   7   3   6      177.82      201.94     17.02 o 
   8   3   6      516.66      579.81     23.67 o 
   9   3   6      279.69      235.70     18.74 o 
  10   3   6      493.04      603.94     34.42 o 
  11   3   6       38.09       26.23      8.72 o 
  12   3   6      346.28      362.03     25.19 o 
  13   3   6       30.60       17.68      9.40 o 
  14   3   6      286.20      295.06     36.22 o 
  15   3   6      149.24      105.56     33.63 o 
 -19   4   6      166.78      171.25     30.19 o 
 -18   4   6       54.26       16.41     14.28 o 
 -17   4   6      251.24      251.30     32.05 o 
 -16   4   6       69.16       51.07     33.18 o 
 -15   4   6       51.56       91.23     22.38 o 
 -14   4   6       91.04       50.10     14.04 o 
 -13   4   6       30.95       19.28      9.35 o 
 -12   4   6       52.22       39.68     11.37 o 
 -11   4   6      344.83      436.46     70.29 o 
 -10   4   6      228.59      244.61     21.80 o 
  -9   4   6        2.67        3.64      5.44 o 
  -8   4   6      175.51      155.66     14.14 o 
  -7   4   6       18.90        8.57      4.58 o 
  -6   4   6      360.17      370.41     18.55 o 
  -5   4   6     1229.90     1200.98     29.42 o 
  -4   4   6        1.14        3.08      3.42 o 
  -3   4   6      210.26      208.34     16.81 o 
  -2   4   6      178.09      170.94     13.23 o 
  -1   4   6       23.68       18.27      4.56 o 
   0   4   6      232.21      215.30     12.92 o 
   1   4   6      373.52      389.90     14.91 o 
   2   4   6      207.86      260.92     17.37 o 
   3   4   6      344.40      351.34     17.33 o 
   4   4   6      530.16      507.93     17.21 o 
   5   4   6       78.92       60.48     10.71 o 
   6   4   6       20.51       25.86      7.61 o 
   7   4   6      187.21      183.04     27.18 o 
   8   4   6       67.34       70.96     13.41 o 
   9   4   6       94.75      124.03     15.28 o 
  10   4   6        1.68        3.96      7.34 o 
  11   4   6      449.09      489.36     30.26 o 
  12   4   6        4.89       -3.42      8.86 o 
  13   4   6       52.03       48.93     16.16 o 
  14   4   6        4.34        3.96     12.22 o 
 -17   5   6       16.71        6.90     17.87 o 
 -16   5   6       51.62       59.15     45.50 o 
 -15   5   6      157.97      223.82    104.12 o 
 -14   5   6        1.06       19.21     22.35 o 
 -13   5   6      100.27       65.23     14.36 o 
 -12   5   6      493.64      539.02     34.78 o 
 -11   5   6       26.90       14.52     26.60 o 
 -10   5   6      786.49      828.63    101.35 o 
  -9   5   6        7.00        4.62      5.58 o 
  -8   5   6      580.94      637.95     31.53 o 
  -7   5   6       33.63       39.78      8.77 o 
  -6   5   6      136.44      162.00     13.59 o 
  -5   5   6      234.27      226.74     20.37 o 
  -4   5   6      214.09      210.51     26.07 o 
  -3   5   6        9.19        3.02      6.49 o 
  -2   5   6      412.08      450.76     24.18 o 
  -1   5   6       17.42        5.28      7.84 o 
   0   5   6        1.56       -4.78      5.17 o 
   1   5   6       70.66       58.31     12.17 o 
   2   5   6      670.89      619.73     30.23 o 
   3   5   6        6.58        9.80      6.15 o 
   4   5   6      517.01      548.09     26.50 o 
   5   5   6      153.53      155.82     19.67 o 
   6   5   6      220.35      241.15     20.79 o 
   7   5   6        0.01        3.46      7.60 o 
   8   5   6       31.09       27.64     12.07 o 
   9   5   6       24.21       34.62     14.37 o 
  10   5   6       89.58       63.72     16.45 o 
  11   5   6       48.74       37.35     14.30 o 
  12   5   6       21.95       11.21     13.44 o 
 -15   6   6      100.44       48.20     21.72 o 
 -14   6   6       47.22       -1.30     51.66 o 
 -13   6   6       72.94       48.82     53.81 o 
 -12   6   6       19.30       42.08     18.08 o 
 -11   6   6       15.41       32.93     33.48 o 
 -10   6   6        1.63       -0.21      8.92 o 
  -9   6   6       12.63       21.85     21.14 o 
  -8   6   6       43.32       48.37     23.40 o 
  -7   6   6      847.12      886.62     55.40 o 
  -6   6   6      584.28      593.05     24.23 o 
  -5   6   6       12.95        7.77      6.35 o 
  -4   6   6       51.16       45.02      9.88 o 
  -3   6   6       45.29       52.29     10.52 o 
  -2   6   6      207.59      207.98     17.97 o 
  -1   6   6       62.46       48.87     10.00 o 
   0   6   6        1.77        3.19      7.46 o 
   1   6   6      204.80      251.61     31.66 o 
   2   6   6       69.95       57.36     18.47 o 
   3   6   6       49.32       56.60     15.56 o 
   4   6   6        1.17        3.62      9.72 o 
   5   6   6      199.94      238.92     45.33 o 
   6   6   6       79.56       61.35     18.66 o 
   7   6   6      209.86      227.16     32.34 o 
   8   6   6       64.16       46.40     18.15 o 
   9   6   6        2.93        2.20     12.11 o 
  10   6   6        0.60       -5.31     13.92 o 
 -11   7   6        6.65        6.80     11.55 o 
 -10   7   6       16.99        1.12     11.10 o 
  -9   7   6       34.23        7.42     12.64 o 
  -8   7   6       33.64        6.89     12.35 o 
  -7   7   6      112.18       85.70     25.83 o 
  -6   7   6      123.18      139.47     32.30 o 
  -5   7   6        0.59      -12.12     12.12 o 
  -4   7   6       19.67       19.28     13.47 o 
  -3   7   6       68.85       61.71     13.48 o 
  -2   7   6       28.11       27.40     14.89 o 
  -1   7   6       98.40      124.78     23.12 o 
   0   7   6      413.85      348.23     63.46 o 
   1   7   6        0.26       12.88     10.19 o 
   2   7   6      223.67      234.09     32.68 o 
   3   7   6       44.62       33.98     15.49 o 
   4   7   6       98.55      116.11     25.98 o 
   5   7   6       30.44       29.40     16.61 o 
   6   7   6       50.25       48.28     19.14 o 
 -22   1   7      246.81      307.40     58.31 o 
 -21   1   7      264.29      304.97     56.04 o 
 -20   1   7       16.21       -0.76     17.47 o 
 -19   1   7       64.22       46.37     16.61 o 
 -18   1   7      130.08      123.38     16.28 o 
 -17   1   7      323.79      360.14     25.62 o 
 -16   1   7      196.08      198.83     18.85 o 
 -15   1   7      304.15      313.38     22.49 o 
 -14   1   7      236.67      217.94     27.26 o 
 -13   1   7       27.26       22.61      4.80 o 
 -12   1   7     1775.79     1838.27     24.65 o 
 -11   1   7      248.68      244.49      6.76 o 
 -10   1   7       99.87      106.26      4.82 o 
  -9   1   7       87.75       80.70      5.16 o 
  -8   1   7      627.46      632.83      9.85 o 
  -7   1   7     3924.24     4181.67     36.26 o 
  -6   1   7       42.93       59.82      3.84 o 
  -5   1   7      116.37      131.15      5.05 o 
  -4   1   7      688.59      690.72     12.31 o 
  -3   1   7     1507.08     1457.53     20.27 o 
  -2   1   7      237.66      216.67      6.15 o 
  -1   1   7     1496.63     1642.97     22.46 o 
   0   1   7     2672.06     2765.65     40.53 o 
   1   1   7      777.77      818.43     13.35 o 
   2   1   7     1464.71     1599.23     20.68 o 
   3   1   7      396.94      408.49      9.55 o 
   4   1   7      363.64      340.36      9.02 o 
   5   1   7       14.97       17.18      2.99 o 
   6   1   7      107.18      105.10      7.81 o 
   7   1   7      165.20      168.32      9.10 o 
   8   1   7      390.55      404.71     18.15 o 
   9   1   7       30.18       37.48      7.89 o 
  10   1   7       58.19       69.21     22.52 o 
  11   1   7      230.58      174.68     25.36 o 
  12   1   7        1.31        3.21      8.88 o 
  13   1   7      196.74      209.33     29.92 o 
  14   1   7       77.63       62.70     17.74 o 
  15   1   7      162.71      176.81     30.03 o 
  16   1   7       13.36        2.62     12.77 o 
 -22   2   7        0.32       -4.33     21.81 o 
 -21   2   7       76.27       81.23     35.20 o 
 -20   2   7       14.27       16.32     21.33 o 
 -19   2   7       13.04       17.36     13.27 o 
 -18   2   7        7.48        6.23     10.88 o 
 -17   2   7      409.21      378.22     33.77 o 
 -16   2   7        9.40        6.59      8.56 o 
 -15   2   7       81.90       81.34     15.64 o 
 -14   2   7      412.81      418.91     23.02 o 
 -13   2   7        3.56       -0.61      3.59 o 
 -12   2   7      627.29      637.75     16.95 o 
 -11   2   7      276.61      266.72     11.38 o 
 -10   2   7       10.00       15.51      2.47 o 
  -9   2   7      736.26      722.69     13.92 o 
  -8   2   7      749.28      764.45     16.75 o 
  -7   2   7      343.41      361.95     15.14 o 
  -6   2   7      374.04      415.43     10.56 o 
  -5   2   7      274.92      311.36      9.12 o 
  -4   2   7        9.97        6.85      2.04 o 
  -3   2   7     3032.39     3335.96     37.66 o 
  -2   2   7       14.93       14.77      3.00 o 
  -1   2   7     1376.08     1408.45     19.44 o 
   0   2   7     2038.29     2207.26     26.34 o 
   1   2   7     1107.18     1179.48     18.69 o 
   2   2   7     8341.37     8448.41     78.19 o 
   3   2   7     1393.26     1512.49     21.98 o 
   4   2   7       17.90       17.79      4.10 o 
   5   2   7      706.15      680.52     18.63 o 
   6   2   7     1581.91     1528.35     27.51 o 
   7   2   7      945.40     1001.40     24.99 o 
   8   2   7       34.94       36.17      7.87 o 
   9   2   7        8.03       11.71      4.52 o 
  10   2   7      186.88      200.82     17.04 o 
  11   2   7      492.46      512.05     26.48 o 
  12   2   7      328.89      317.27     54.68 o 
  13   2   7       25.55       16.61     14.73 o 
  14   2   7      106.44       58.16     21.62 o 
  15   2   7       94.14       41.57     17.80 o 
  16   2   7      169.76      161.84     42.82 o 
 -21   3   7       21.72        6.64     24.35 o 
 -20   3   7      202.23      254.63     32.29 o 
 -19   3   7        0.62       -2.30     10.91 o 
 -18   3   7      120.86      136.77     32.15 o 
 -17   3   7       70.73       55.47     15.16 o 
 -16   3   7      317.38      267.31     29.68 o 
 -15   3   7       43.00       36.78     12.86 o 
 -14   3   7       26.47       22.41     11.86 o 
 -13   3   7      261.84      251.78     27.61 o 
 -12   3   7      182.47      179.92     28.28 o 
 -11   3   7       42.97       15.09      4.89 o 
 -10   3   7      259.46      235.21     14.38 o 
  -9   3   7      199.80      203.76     18.58 o 
  -8   3   7       34.71       32.28      4.76 o 
  -7   3   7      695.47      734.01     19.25 o 
  -6   3   7        0.16        0.77      2.26 o 
  -5   3   7        0.01        0.70      2.56 o 
  -4   3   7      515.21      510.04     14.56 o 
  -3   3   7      880.29      965.47     17.21 o 
  -2   3   7        4.96        1.82      2.23 o 
  -1   3   7      658.17      642.11     14.48 o 
   0   3   7      101.62       96.24      7.01 o 
   1   3   7      134.68      127.26      8.11 o 
   2   3   7      895.35      930.16     18.69 o 
   3   3   7      797.87      837.57     21.82 o 
   4   3   7      776.15      849.33     22.20 o 
   5   3   7      516.46      507.37     16.16 o 
   6   3   7       94.98      105.15     12.07 o 
   7   3   7       56.32       60.54      9.90 o 
   8   3   7       82.86       71.44     12.69 o 
   9   3   7        4.71       10.90      5.49 o 
  10   3   7        1.30        7.40      5.88 o 
  11   3   7      174.11      154.96     17.17 o 
  12   3   7        2.11        2.88      7.28 o 
  13   3   7       66.02       14.90     58.99 o 
  14   3   7       15.02       39.52     16.25 o 
  15   3   7       56.30       41.49     19.84 o 
 -19   4   7        1.83       -2.19     12.06 o 
 -18   4   7       15.10        9.48     13.10 o 
 -17   4   7        0.24       13.33     15.86 o 
 -16   4   7       40.44       12.42     14.85 o 
 -15   4   7        3.83       -6.63      7.61 o 
 -14   4   7      590.98      680.91     58.54 o 
 -13   4   7      264.76      262.35     29.22 o 
 -12   4   7        0.59       31.04     31.65 o 
 -11   4   7     1169.87     1202.24     61.59 o 
 -10   4   7       32.71       44.86      8.54 o 
  -9   4   7      328.53      311.47     20.36 o 
  -8   4   7      351.19      372.67     21.96 o 
  -7   4   7      535.30      508.92     33.31 o 
  -6   4   7      845.81      865.99     26.23 o 
  -5   4   7      788.14      851.53     23.62 o 
  -4   4   7      312.37      317.59     19.82 o 
  -3   4   7      212.72      200.19     14.85 o 
  -2   4   7       81.36       82.12      9.82 o 
  -1   4   7       76.78      101.40     13.41 o 
   0   4   7      888.61      917.09     22.77 o 
   1   4   7      825.05      795.63     21.08 o 
   2   4   7      320.80      303.85     18.86 o 
   3   4   7      260.04      296.52     18.87 o 
   4   4   7        6.30        7.92      4.85 o 
   5   4   7      162.46      179.67     16.41 o 
   6   4   7      168.05      163.35     16.27 o 
   7   4   7      259.79      236.62     19.84 o 
   8   4   7        0.53        3.86      6.10 o 
   9   4   7      221.32      210.15     19.60 o 
  10   4   7       21.08       27.72      8.66 o 
  11   4   7       28.53       34.51     11.69 o 
  12   4   7       26.14       12.74      9.94 o 
  13   4   7      125.11      133.44     24.19 o 
 -18   5   7      114.08      107.02     34.45 o 
 -17   5   7      201.22      231.45     32.90 o 
 -16   5   7        0.30       25.42     58.28 o 
 -15   5   7       28.49       -3.27     23.55 o 
 -14   5   7       80.62       15.84     28.39 o 
 -13   5   7      202.92      168.76     35.50 o 
 -12   5   7      310.35      337.74     29.84 o 
 -11   5   7      122.64      132.76     17.59 o 
 -10   5   7       35.80        9.83      9.67 o 
  -9   5   7      384.63      422.02     85.35 o 
  -8   5   7       62.70       70.51     11.02 o 
  -7   5   7        0.35       -5.53      8.88 o 
  -6   5   7      260.24      239.24     22.10 o 
  -5   5   7      109.47      109.60     14.50 o 
  -4   5   7      141.91      133.02     19.75 o 
  -3   5   7       52.88       42.72      9.54 o 
  -2   5   7      164.48      161.43     16.88 o 
  -1   5   7      281.37      256.40     21.28 o 
   0   5   7       38.62       34.13      8.96 o 
   1   5   7        7.53        6.97      9.40 o 
   2   5   7      282.37      290.66     38.76 o 
   3   5   7      393.45      436.97     31.53 o 
   4   5   7       27.00       27.87      9.19 o 
   5   5   7       15.82       11.51      7.97 o 
   6   5   7       21.31       31.67     11.14 o 
   7   5   7       11.28        8.13      8.98 o 
   8   5   7        0.04       -3.97      8.86 o 
   9   5   7      331.73      387.12     32.71 o 
  10   5   7        9.12       -9.83     16.10 o 
  11   5   7        6.02       -9.60      9.60 o 
  12   5   7        3.06       -0.98     15.59 o 
 -15   6   7       52.49       -1.26     48.54 o 
 -14   6   7       41.36       21.45     21.51 o 
 -13   6   7       75.45       61.59     16.10 o 
 -12   6   7        1.51       11.86     31.26 o 
 -11   6   7      202.74      164.14     32.52 o 
 -10   6   7      512.27      597.47     40.57 o 
  -9   6   7        9.55       15.51     10.16 o 
  -8   6   7       22.76       30.43     14.78 o 
  -7   6   7      356.83      377.92     25.08 o 
  -6   6   7       14.98       10.61      6.20 o 
  -5   6   7        0.32       -1.01      5.77 o 
  -4   6   7        6.98       10.64      6.98 o 
  -3   6   7       61.15       52.81     10.43 o 
  -2   6   7       89.78       83.43     12.48 o 
  -1   6   7        4.18       -1.94      7.50 o 
   0   6   7       29.40       35.12     11.97 o 
   1   6   7       31.59       36.40     14.71 o 
   2   6   7       30.80       25.65     16.22 o 
   3   6   7       60.73       53.24     15.87 o 
   4   6   7       63.43       58.02     16.47 o 
   5   6   7       24.32        7.39     12.66 o 
   6   6   7      452.03      452.33     43.74 o 
   7   6   7      521.15      520.29     47.46 o 
   8   6   7       73.43       64.00     20.45 o 
   9   6   7        2.68      -13.85     13.85 o 
 -11   7   7       35.34       26.08     13.75 o 
 -10   7   7        7.47       40.06     33.80 o 
  -9   7   7        2.47        3.53     11.75 o 
  -8   7   7      557.27      620.30     43.22 o 
  -7   7   7       72.43       62.22     23.15 o 
  -6   7   7       89.08       71.26     16.45 o 
  -5   7   7        0.03        1.26      9.40 o 
  -4   7   7      109.32      118.95     24.11 o 
  -3   7   7      478.82      502.97     57.48 o 
  -2   7   7      463.47      429.39     40.50 o 
  -1   7   7       12.56       31.40     14.18 o 
   0   7   7      181.16      216.94     30.00 o 
   1   7   7      316.16      350.95     38.87 o 
   2   7   7      237.32      250.20     33.89 o 
   3   7   7      151.98      248.76     34.60 o 
   4   7   7        3.70       14.05     11.04 o 
   5   7   7       15.39        9.12     11.60 o 
 -22   0   8     1499.81     1802.29    112.06 o 
 -21   0   8       60.53       41.62     26.01 o 
 -20   0   8      162.84      199.21     40.59 o 
 -19   0   8      441.97      475.94     60.59 o 
 -18   0   8      329.91      346.12     51.08 o 
 -17   0   8        1.57       -0.69      7.08 o 
 -16   0   8        2.86        6.05      6.65 o 
 -15   0   8     1538.55     1515.29     48.80 o 
 -14   0   8     1418.27     1421.82     45.55 o 
 -13   0   8       17.35       22.86      5.47 o 
 -12   0   8        5.65        6.80      3.46 o 
 -11   0   8      567.62      657.94     15.68 o 
 -10   0   8       58.88       36.54      4.35 o 
  -9   0   8      298.72      279.82      9.60 o 
  -8   0   8    14140.17    14385.52    143.54 o 
  -7   0   8     2176.79     2291.29     34.89 o 
  -6   0   8     8163.37     8162.59     95.02 o 
  -5   0   8     4129.59     4151.10     53.91 o 
  -4   0   8     1810.96     1690.94     27.91 o 
  -3   0   8      145.09      133.96      7.90 o 
  -2   0   8     2289.03     2180.32     39.04 o 
  -1   0   8       37.62       38.07      4.74 o 
   0   0   8     4127.80     4171.79     56.50 o 
   1   0   8     2067.36     2281.14     37.06 o 
   2   0   8      374.11      299.54     11.77 o 
   3   0   8     1140.54     1157.99     25.32 o 
   4   0   8      838.87      845.65     21.80 o 
   5   0   8      983.05     1113.27     29.32 o 
   6   0   8     2838.22     2925.86     65.81 o 
   7   0   8      456.60      525.73     15.74 o 
   8   0   8      567.96      586.08     24.47 o 
   9   0   8        0.00        3.63      9.68 o 
  10   0   8     1537.79     1497.45     88.23 o 
  11   0   8       22.82       34.98     18.95 o 
  12   0   8        1.20       -3.87     11.93 o 
  13   0   8      319.26      301.66     51.42 o 
  14   0   8     1420.59     1492.67     99.76 o 
  15   0   8        4.58       16.95     20.77 o 
  16   0   8      135.81      140.94     41.82 o 
 -22   1   8       46.75       37.46     26.64 o 
 -21   1   8      321.64      339.88     59.05 o 
 -20   1   8       86.99       80.63     31.17 o 
 -19   1   8      212.93      238.54     67.14 o 
 -18   1   8       96.61      107.72     15.55 o 
 -17   1   8      731.77      717.41     30.68 o 
 -16   1   8      382.44      402.04     23.91 o 
 -15   1   8      322.55      327.62     17.43 o 
 -14   1   8      320.35      317.78     14.05 o 
 -13   1   8     2445.12     2470.42     36.85 o 
 -12   1   8        5.23        5.52      2.06 o 
 -11   1   8      860.20      761.23     12.52 o 
 -10   1   8      434.62      432.06      9.36 o 
  -9   1   8     3434.81     3400.06     31.09 o 
  -8   1   8     2514.78     2676.04     26.64 o 
  -7   1   8      113.38       92.43      5.45 o 
  -6   1   8     1549.88     1568.96     19.27 o 
  -5   1   8      243.04      214.77      8.76 o 
  -4   1   8        5.97        9.63      1.97 o 
  -3   1   8     1165.82     1068.27     15.26 o 
  -2   1   8      364.73      405.56      8.93 o 
  -1   1   8     1000.29      925.54     16.34 o 
   0   1   8      401.71      436.47     14.28 o 
   1   1   8     2434.57     2279.69     26.72 o 
   2   1   8      171.85      173.44      7.20 o 
   3   1   8     1029.37      966.78     16.20 o 
   4   1   8      237.47      267.67      9.06 o 
   5   1   8     1898.87     1898.57     25.63 o 
   6   1   8       31.14       19.14      4.45 o 
   7   1   8      509.14      535.20     16.53 o 
   8   1   8      186.49      205.38     21.44 o 
   9   1   8        5.97        6.47      5.57 o 
  10   1   8        0.10        5.36      7.33 o 
  11   1   8      368.65      335.57     49.88 o 
  12   1   8       11.19       11.96     12.55 o 
  13   1   8      138.35      173.96     28.32 o 
  14   1   8        1.04        7.19     11.80 o 
  15   1   8        6.92        4.52     12.56 o 
  16   1   8       34.22       25.71     17.13 o 
 -22   2   8       80.37       71.77     33.41 o 
 -21   2   8       52.32       40.85     28.01 o 
 -20   2   8      184.31      179.04     32.37 o 
 -19   2   8      544.13      580.97     40.32 o 
 -18   2   8      187.67      230.28     28.04 o 
 -17   2   8       64.47       96.95     23.93 o 
 -16   2   8       80.00       84.84     17.88 o 
 -15   2   8       31.97       41.77      9.81 o 
 -14   2   8        3.63        3.60      5.03 o 
 -13   2   8        4.58        1.68      3.70 o 
 -12   2   8     1018.10     1004.87     27.97 o 
 -11   2   8        3.36        2.63      2.54 o 
 -10   2   8     1835.62     1839.22     25.36 o 
  -9   2   8      159.47      192.49      9.18 o 
  -8   2   8       57.28       84.15      5.59 o 
  -7   2   8        5.42        0.90      1.87 o 
  -6   2   8     3921.14     3931.17     45.71 o 
  -5   2   8      829.52      873.27     23.50 o 
  -4   2   8      199.56      289.19     10.57 o 
  -3   2   8        9.18        8.31      2.10 o 
  -2   2   8     2472.55     2591.45     29.49 o 
  -1   2   8      517.89      538.38     11.50 o 
   0   2   8       32.03       20.78      3.47 o 
   1   2   8        3.18       -0.10      1.94 o 
   2   2   8     1967.03     1932.15     26.60 o 
   3   2   8     2709.86     2831.26     37.00 o 
   4   2   8      233.78      201.34     11.99 o 
   5   2   8       94.46       75.29      7.64 o 
   6   2   8       13.62        6.97      4.18 o 
   7   2   8       52.88       57.32      9.86 o 
   8   2   8       65.69       36.32     13.17 o 
   9   2   8      204.77      189.89     16.28 o 
  10   2   8       23.93       17.42      7.26 o 
  11   2   8      198.13      187.04     28.58 o 
  12   2   8      486.72      460.68     43.85 o 
  13   2   8       17.45       11.59     10.32 o 
  14   2   8      182.46      180.09     32.95 o 
  15   2   8       40.93       -0.94     25.94 o 
 -21   3   8      354.24      335.21     51.41 o 
 -20   3   8       39.20       20.23     17.31 o 
 -19   3   8      309.37      260.51     31.51 o 
 -18   3   8       35.65       26.23     13.06 o 
 -17   3   8      108.47      100.23     24.91 o 
 -16   3   8        8.71       18.87     10.28 o 
 -15   3   8      617.88      646.77     34.33 o 
 -14   3   8       15.51        7.02      5.74 o 
 -13   3   8       72.80       61.93     13.90 o 
 -12   3   8      159.56      124.55     12.55 o 
 -11   3   8      927.86      898.41     31.36 o 
 -10   3   8     1779.94     1830.91     50.17 o 
  -9   3   8       17.15        9.80      5.45 o 
  -8   3   8      431.47      430.29     14.87 o 
  -7   3   8     1216.50     1192.19     25.68 o 
  -6   3   8      928.28      954.46     22.70 o 
  -5   3   8       90.37       80.81      7.44 o 
  -4   3   8      156.17      170.33     11.69 o 
  -3   3   8       46.20       32.41      3.86 o 
  -2   3   8       16.10       11.94      3.21 o 
  -1   3   8     1132.57     1116.11     20.18 o 
   0   3   8      368.69      365.24     12.05 o 
   1   3   8      807.87      765.81     17.43 o 
   2   3   8      807.27      843.82     18.35 o 
   3   3   8     3903.18     4031.14     58.65 o 
   4   3   8     1035.44     1060.63     26.00 o 
   5   3   8     1115.36     1129.08     27.19 o 
   6   3   8      386.99      366.66     22.57 o 
   7   3   8     1673.27     1740.28     57.19 o 
   8   3   8       55.83       30.46      7.39 o 
   9   3   8       92.55      106.79     13.32 o 
  10   3   8       24.77       15.45      7.55 o 
  11   3   8      107.26      107.66     14.82 o 
  12   3   8       16.54       22.96      9.92 o 
  13   3   8       99.22       91.74     37.76 o 
  14   3   8      150.80      164.13     30.14 o 
 -20   4   8       30.01       18.56     16.22 o 
 -19   4   8        1.68       -5.50      8.48 o 
 -18   4   8       18.57       42.06     16.59 o 
 -17   4   8        8.39       20.19     15.09 o 
 -16   4   8      442.50      418.70     51.91 o 
 -15   4   8      373.02      402.40     33.09 o 
 -14   4   8        1.53        6.38     10.25 o 
 -13   4   8      137.87      148.04     26.64 o 
 -12   4   8     1538.17     1581.13     51.32 o 
 -11   4   8      334.14      283.00     44.40 o 
 -10   4   8     3038.29     3084.56     60.72 o 
  -9   4   8      198.52      180.42     15.65 o 
  -8   4   8       34.89       25.53      7.82 o 
  -7   4   8       74.65       53.33     10.52 o 
  -6   4   8     1588.32     1581.11     37.13 o 
  -5   4   8      210.06      216.70     20.86 o 
  -4   4   8       12.72       11.03      5.39 o 
  -3   4   8       43.03       52.03      8.21 o 
  -2   4   8     1071.34     1163.18     30.77 o 
  -1   4   8       77.57       74.51      9.65 o 
   0   4   8        5.13        3.55      3.13 o 
   1   4   8      629.68      610.27     22.94 o 
   2   4   8     1001.67     1040.36     30.56 o 
   3   4   8       16.01       13.03      5.74 o 
   4   4   8      802.60      905.88     30.83 o 
   5   4   8        2.34        0.92      5.60 o 
   6   4   8       69.15       82.53     12.47 o 
   7   4   8       92.14      107.79     14.36 o 
   8   4   8      123.93      171.16     21.86 o 
   9   4   8      117.54       76.67     13.11 o 
  10   4   8        3.27       12.55      8.22 o 
  11   4   8       31.14       21.19     10.79 o 
  12   4   8      364.37      356.34     28.45 o 
  13   4   8       65.09       66.96     26.03 o 
 -18   5   8       19.12       21.70     17.85 o 
 -17   5   8      213.92      165.11     55.20 o 
 -16   5   8       17.00        8.41     16.33 o 
 -15   5   8       56.11       56.04     20.83 o 
 -14   5   8       67.67       51.48     13.71 o 
 -13   5   8        2.09        0.81      8.98 o 
 -12   5   8       42.62       26.61      8.95 o 
 -11   5   8       13.91       54.58     35.00 o 
 -10   5   8       16.35        4.45      8.48 o 
  -9   5   8      292.74      274.17     21.19 o 
  -8   5   8        9.12        5.13      6.18 o 
  -7   5   8       95.80       77.70     13.37 o 
  -6   5   8      268.70      242.49     31.85 o 
  -5   5   8      199.19      226.21     22.37 o 
  -4   5   8       21.22       16.36     10.28 o 
  -3   5   8      609.49      624.02     28.15 o 
  -2   5   8       59.88       43.18     16.90 o 
  -1   5   8      138.53      108.70     16.88 o 
   0   5   8       89.67       53.12     16.59 o 
   1   5   8      116.14      128.69     21.62 o 
   2   5   8        2.97        4.54      5.89 o 
   3   5   8      582.14      590.87     32.57 o 
   4   5   8       35.11       21.51      9.32 o 
   5   5   8      555.60      645.00     40.11 o 
   6   5   8        4.54       11.84      6.93 o 
   7   5   8      288.05      372.62     26.40 o 
   8   5   8       26.75       14.84     11.85 o 
   9   5   8       14.53        2.50     19.92 o 
  10   5   8       64.36       43.97     15.19 o 
  11   5   8      209.67      239.02     28.02 o 
 -15   6   8       54.07       20.59     13.78 o 
 -14   6   8       44.13       64.34     15.54 o 
 -13   6   8       48.05       49.20     20.88 o 
 -12   6   8        1.81       -1.02     10.68 o 
 -11   6   8       14.90       19.86     16.14 o 
 -10   6   8       10.09       -0.81      9.04 o 
  -9   6   8      154.00       86.09     45.31 o 
  -8   6   8      590.49      605.29     35.31 o 
  -7   6   8      107.20      126.45     16.00 o 
  -6   6   8        9.29        4.06      7.61 o 
  -5   6   8       38.25       27.12     11.47 o 
  -4   6   8      177.57      228.43     27.85 o 
  -3   6   8        9.87        8.40      7.03 o 
  -2   6   8       61.98       58.97     13.10 o 
  -1   6   8       35.91       25.00     10.60 o 
   0   6   8      218.12      193.14     25.06 o 
   1   6   8       33.87       24.51     11.52 o 
   2   6   8       97.82       63.59     18.07 o 
   3   6   8       10.43       17.83     13.31 o 
   4   6   8       28.34       19.94     11.63 o 
   5   6   8        0.81        9.91     13.10 o 
   6   6   8        2.94        4.23      8.47 o 
   7   6   8       37.78       21.19     21.33 o 
   8   6   8        1.83       10.16     14.01 o 
 -11   7   8       20.05       46.48     45.71 o 
 -10   7   8      168.52      208.42     64.23 o 
  -9   7   8      266.23      225.87     28.21 o 
  -8   7   8       10.74       -1.68     10.78 o 
  -7   7   8        0.87       -5.73      7.32 o 
  -6   7   8        8.13        8.96     12.04 o 
  -5   7   8        3.56        2.73      8.11 o 
  -4   7   8        9.74        3.90      9.32 o 
  -3   7   8        7.35       -2.20     10.88 o 
  -2   7   8       86.09      100.43     23.11 o 
  -1   7   8       34.68       38.93     15.83 o 
   0   7   8        1.84        9.21     10.94 o 
   1   7   8       56.43       84.42     20.58 o 
   2   7   8       14.59       17.30     14.87 o 
   3   7   8       14.61       24.61     14.17 o 
   4   7   8        0.07        4.09     16.68 o 
 -23   1   9        9.18       -3.98     21.80 o 
 -22   1   9        0.89        1.16     19.13 o 
 -21   1   9       33.47       35.79     23.36 o 
 -20   1   9        1.39       -8.24     14.93 o 
 -19   1   9        0.77       -7.79      8.70 o 
 -18   1   9        2.40        4.12      6.70 o 
 -17   1   9      103.63       86.73     13.78 o 
 -16   1   9      225.66      187.70     14.46 o 
 -15   1   9      425.73      406.46     17.99 o 
 -14   1   9        7.41        3.41      3.80 o 
 -13   1   9      295.21      292.99     12.19 o 
 -12   1   9      197.54      222.21      8.04 o 
 -11   1   9      527.40      551.67     11.62 o 
 -10   1   9        0.01        0.86      1.45 o 
  -9   1   9      492.84      562.54     10.38 o 
  -8   1   9        9.19        4.14      1.84 o 
  -7   1   9      155.67      156.97      8.70 o 
  -6   1   9      899.57      967.66     14.81 o 
  -5   1   9      953.88      962.57     14.80 o 
  -4   1   9      232.25      227.12      6.84 o 
  -3   1   9      339.97      357.34      9.17 o 
  -2   1   9      727.38      761.07     13.33 o 
  -1   1   9      486.76      551.17     12.03 o 
   0   1   9      110.18      125.65      6.71 o 
   1   1   9       76.94       74.07      7.22 o 
   2   1   9        8.79        3.25      2.13 o 
   3   1   9      290.11      277.12      9.23 o 
   4   1   9       18.34       16.72      2.62 o 
   5   1   9       23.17       22.02      4.68 o 
   6   1   9      118.23      115.11     10.70 o 
   7   1   9        2.29       -3.25      3.25 o 
   8   1   9       23.61       49.70     21.94 o 
   9   1   9      174.67      166.17     55.52 o 
  10   1   9       25.12       34.14     13.63 o 
  11   1   9        0.57      -12.32     13.56 o 
  12   1   9        7.81       -6.68     10.22 o 
  13   1   9      222.94      173.21     28.64 o 
  14   1   9       14.26        2.99     12.53 o 
  15   1   9       49.01       40.72     18.73 o 
 -22   2   9       66.17       73.85     36.20 o 
 -21   2   9        3.93        7.71     22.24 o 
 -20   2   9      174.64      195.13     27.06 o 
 -19   2   9       25.08       33.24     16.98 o 
 -18   2   9       19.86       14.21     11.04 o 
 -17   2   9      315.37      317.02     30.88 o 
 -16   2   9        0.04       -5.98      7.24 o 
 -15   2   9      337.91      326.26     21.36 o 
 -14   2   9      555.85      531.50     19.34 o 
 -13   2   9     2121.36     2087.59     39.01 o 
 -12   2   9      367.56      333.36     15.06 o 
 -11   2   9      654.24      658.24     15.03 o 
 -10   2   9       91.93       88.96      5.93 o 
  -9   2   9       20.28       34.34      4.02 o 
  -8   2   9      372.69      352.88     10.39 o 
  -7   2   9      259.83      270.67     10.72 o 
  -6   2   9      154.10      134.90      8.52 o 
  -5   2   9       72.69       56.64      5.99 o 
  -4   2   9       92.86       98.17      5.80 o 
  -3   2   9     3407.96     3629.92     38.08 o 
  -2   2   9      356.14      337.08      9.22 o 
  -1   2   9      754.13      865.71     15.59 o 
   0   2   9      233.48      222.11      8.89 o 
   1   2   9     2672.26     2711.16     32.27 o 
   2   2   9       14.05        4.38      2.78 o 
   3   2   9      329.92      332.67     18.64 o 
   4   2   9     1263.86     1296.61     28.21 o 
   5   2   9      142.17      144.39     10.85 o 
   6   2   9      110.30      119.23     12.22 o 
   7   2   9        4.58        3.10      4.88 o 
   8   2   9      262.35      236.09     18.46 o 
   9   2   9       55.32       64.19     10.34 o 
  10   2   9        1.25       12.31      6.70 o 
  11   2   9      149.41      129.90     23.00 o 
  12   2   9       44.37       69.98     20.90 o 
  13   2   9        1.87      -23.82     26.25 o 
  14   2   9       46.14       38.76     18.56 o 
 -21   3   9       44.37       45.39     17.01 o 
 -20   3   9        2.69        6.37     13.09 o 
 -19   3   9       58.42       61.84     20.19 o 
 -18   3   9      209.10      222.94     28.96 o 
 -17   3   9        0.18        2.80      9.22 o 
 -16   3   9        8.05       -1.68      6.94 o 
 -15   3   9       84.79       91.85     16.39 o 
 -14   3   9        2.59        7.22      6.99 o 
 -13   3   9        2.07       -1.40      4.22 o 
 -12   3   9      938.73      960.44     38.38 o 
 -11   3   9      347.54      336.85     18.03 o 
 -10   3   9      683.50      637.02     22.58 o 
  -9   3   9       10.09        3.87      2.22 o 
  -8   3   9      458.15      454.70     17.95 o 
  -7   3   9       66.73       64.67      6.75 o 
  -6   3   9       24.61       20.25      4.98 o 
  -5   3   9      445.26      459.15     16.56 o 
  -4   3   9      147.61      125.81      9.52 o 
  -3   3   9      126.81      133.59      8.54 o 
  -2   3   9       33.40       24.64      5.23 o 
  -1   3   9        8.90        8.37      3.25 o 
   0   3   9       15.04       10.36      3.04 o 
   1   3   9       23.05       15.43      3.51 o 
   2   3   9     1215.92     1201.88     28.01 o 
   3   3   9      135.45      151.49     11.56 o 
   4   3   9      262.19      280.58     15.83 o 
   5   3   9      250.55      216.94     16.44 o 
   6   3   9      299.20      294.92     20.91 o 
   7   3   9      175.75      177.55     27.40 o 
   8   3   9       13.54        3.72      6.63 o 
   9   3   9       74.07       68.86     10.98 o 
  10   3   9       22.20       40.04      9.65 o 
  11   3   9        1.55       -7.43      7.43 o 
  12   3   9       76.19       62.43     27.69 o 
  13   3   9      113.09      126.42     26.41 o 
 -20   4   9       91.79      108.71     25.83 o 
 -19   4   9        0.04       -3.66     10.36 o 
 -18   4   9       77.93       86.96     19.93 o 
 -17   4   9        1.37        3.03     12.21 o 
 -16   4   9       13.46       18.50     12.43 o 
 -15   4   9       47.52       42.90     16.70 o 
 -14   4   9      111.08       83.31     24.54 o 
 -13   4   9       31.73        4.95     25.52 o 
 -12   4   9       46.47       52.75     11.78 o 
 -11   4   9        0.46        0.80      7.48 o 
 -10   4   9      500.73      529.43     23.99 o 
  -9   4   9      619.30      670.99     28.67 o 
  -8   4   9      227.56      218.31     18.85 o 
  -7   4   9     1174.28     1210.00     32.13 o 
  -6   4   9      319.75      345.57     22.01 o 
  -5   4   9      109.83      105.44     18.43 o 
  -4   4   9      151.61      153.80     16.26 o 
  -3   4   9      580.08      572.97     21.98 o 
  -2   4   9        0.53       -3.77      3.77 o 
  -1   4   9      300.57      279.48     16.47 o 
   0   4   9       79.38       67.49      9.20 o 
   1   4   9     1187.09     1186.84     33.09 o 
   2   4   9      541.64      560.53     22.88 o 
   3   4   9      313.10      286.74     27.87 o 
   4   4   9      246.23      277.44     24.32 o 
   5   4   9        0.12       -2.37      6.13 o 
   6   4   9      736.55      817.90     37.71 o 
   7   4   9        2.88       -2.67      5.94 o 
   8   4   9       30.92       32.25      9.09 o 
   9   4   9       10.05       11.27      7.93 o 
  10   4   9      109.25      112.53     17.64 o 
  11   4   9       77.73       99.20     16.16 o 
  12   4   9        0.04      -13.41     13.41 o 
 -18   5   9        0.04       -7.22     20.74 o 
 -17   5   9       11.76      -14.14     14.14 o 
 -16   5   9       43.41       28.83     15.32 o 
 -15   5   9      213.76      209.42     24.35 o 
 -14   5   9      125.00      111.51     26.41 o 
 -13   5   9      178.64      195.77     23.10 o 
 -12   5   9      157.32      138.77     32.18 o 
 -11   5   9      285.09      209.93     23.59 o 
 -10   5   9       66.49       41.49     26.13 o 
  -9   5   9      204.33      200.98     17.99 o 
  -8   5   9      165.14      141.10     17.71 o 
  -7   5   9     1089.84     1134.36     51.52 o 
  -6   5   9      263.06      274.20     23.05 o 
  -5   5   9       12.75        1.10      5.82 o 
  -4   5   9       30.33       23.66      8.23 o 
  -3   5   9       97.51      133.19     16.39 o 
  -2   5   9       12.24        8.23      6.29 o 
  -1   5   9      156.22      161.15     26.40 o 
   0   5   9       24.46       37.50     13.69 o 
   1   5   9      383.26      385.47     55.08 o 
   2   5   9      242.47      251.63     24.38 o 
   3   5   9       81.75       77.67     14.95 o 
   4   5   9        0.37       -1.20      6.25 o 
   5   5   9      383.21      424.86     32.90 o 
   6   5   9      142.67      148.33     19.58 o 
   7   5   9       87.17       90.08     14.55 o 
   8   5   9       11.14        8.87      7.52 o 
   9   5   9        6.70       16.24     10.37 o 
  10   5   9       23.32       18.47     13.17 o 
 -15   6   9       13.55       21.72     11.82 o 
 -14   6   9      271.67      352.53     44.39 o 
 -13   6   9       41.34       13.64     14.86 o 
 -12   6   9      183.61      181.82     32.58 o 
 -11   6   9      194.85      217.02     25.52 o 
 -10   6   9        0.83        6.56     10.05 o 
  -9   6   9        6.82        6.97     10.32 o 
  -8   6   9       30.96       25.48     16.15 o 
  -7   6   9      527.64      556.89     29.34 o 
  -6   6   9      287.27      307.50     26.96 o 
  -5   6   9        5.10        9.67      8.18 o 
  -4   6   9      238.33      264.35     23.93 o 
  -3   6   9       13.07        1.69      7.87 o 
  -2   6   9      279.22      298.24     27.55 o 
  -1   6   9      150.29      141.55     20.23 o 
   0   6   9      176.25      191.10     23.08 o 
   1   6   9      269.40      299.49     28.46 o 
   2   6   9      310.60      356.18     30.98 o 
   3   6   9       16.59       52.22     16.63 o 
   4   6   9        0.05       -1.37      9.84 o 
   5   6   9      216.03      217.64     36.30 o 
   6   6   9       56.13       40.66     17.43 o 
   7   6   9        0.02       -0.47     11.05 o 
 -11   7   9       37.82       23.71     29.97 o 
 -10   7   9       46.24       60.74     18.56 o 
  -9   7   9      231.07      260.31     28.69 o 
  -8   7   9       65.51       36.69     15.77 o 
  -7   7   9      172.06      194.76     23.63 o 
  -6   7   9      199.28      200.79     18.25 o 
  -5   7   9      129.75      162.22     16.45 o 
  -4   7   9        6.12        7.77     13.49 o 
  -3   7   9       56.39       40.44     17.15 o 
  -2   7   9        0.27        2.81     11.09 o 
  -1   7   9        7.12        3.12     11.91 o 
   0   7   9       10.94       -2.25     11.27 o 
   1   7   9        8.03       20.74     14.68 o 
   2   7   9        2.42       13.10     13.17 o 
   3   7   9       27.27       17.16     12.94 o 
 -22   0  10      142.54      160.66     40.66 o 
 -21   0  10       70.00       91.76     33.22 o 
 -20   0  10       50.82       31.13     22.16 o 
 -19   0  10      610.60      686.38     61.98 o 
 -18   0  10      663.84      694.56     36.32 o 
 -17   0  10      388.29      393.02     27.62 o 
 -16   0  10      294.69      244.76     23.57 o 
 -15   0  10      935.41      873.76     36.67 o 
 -14   0  10     2009.40     2061.36     48.60 o 
 -13   0  10      470.28      510.07     16.50 o 
 -12   0  10       10.26       21.79      4.10 o 
 -11   0  10      803.18      729.85     17.62 o 
 -10   0  10      166.71      167.98     13.25 o 
  -9   0  10        8.28        1.06      2.66 o 
  -8   0  10        2.67        3.60      2.62 o 
  -7   0  10     1134.50     1024.87     22.29 o 
  -6   0  10        0.01        0.77      2.21 o 
  -5   0  10       28.37       30.45      4.59 o 
  -4   0  10        1.37        0.14      2.69 o 
  -3   0  10     3113.76     2922.68     51.19 o 
  -2   0  10        7.30        0.97      2.21 o 
  -1   0  10       92.56       89.66      7.75 o 
   0   0  10      157.78      174.44     12.76 o 
   1   0  10      243.06      291.48     12.76 o 
   2   0  10        0.19        0.19      2.92 o 
   3   0  10      725.13      693.88     20.88 o 
   4   0  10       97.50      105.71      9.91 o 
   5   0  10        2.66       -3.77      4.38 o 
   6   0  10      292.33      226.80     34.36 o 
   7   0  10     1124.69      985.43     59.11 o 
   8   0  10       13.78        0.59      7.52 o 
   9   0  10      179.28      159.90     33.87 o 
  10   0  10        5.52       29.14     18.36 o 
  11   0  10      380.49      384.14     55.63 o 
  12   0  10        0.05       20.56     17.11 o 
  13   0  10      303.27      332.37     55.35 o 
  14   0  10      190.58      204.04     45.62 o 
 -23   1  10      251.37      273.90     56.85 o 
 -22   1  10      269.51      182.47     46.55 o 
 -21   1  10      140.64      143.99     40.07 o 
 -20   1  10      579.12      672.03     79.42 o 
 -19   1  10      278.33      323.65     30.88 o 
 -18   1  10      113.24      119.48     20.19 o 
 -17   1  10       10.54       12.77      7.95 o 
 -16   1  10      412.14      452.79     20.55 o 
 -15   1  10      229.87      265.31     15.54 o 
 -14   1  10        9.56        2.42      3.19 o 
 -13   1  10       92.62       86.20      6.95 o 
 -12   1  10      415.23      414.61      9.80 o 
 -11   1  10       12.40       11.92      2.61 o 
 -10   1  10      930.90      899.11     14.25 o 
  -9   1  10       14.23       19.80      3.43 o 
  -8   1  10     1257.28     1261.89     18.12 o 
  -7   1  10      834.32      900.86     14.75 o 
  -6   1  10     4631.84     4564.96     43.91 o 
  -5   1  10      416.68      398.70      9.62 o 
  -4   1  10      492.38      460.64     10.87 o 
  -3   1  10      779.45      846.26     14.61 o 
  -2   1  10     1466.90     1407.97     22.15 o 
  -1   1  10      168.01      176.08      7.48 o 
   0   1  10     3696.95     3784.47     39.94 o 
   1   1  10      886.06      888.02     17.01 o 
   2   1  10      761.18      689.64     14.35 o 
   3   1  10      269.19      298.90     11.13 o 
   4   1  10      807.30      817.23     17.69 o 
   5   1  10        0.17        0.05      2.93 o 
   6   1  10      500.87      502.47     19.35 o 
   7   1  10        0.39       -4.23      4.23 o 
   8   1  10       32.13       16.85      8.34 o 
   9   1  10       13.53        8.35     11.01 o 
  10   1  10        2.42        8.76     11.32 o 
  11   1  10      567.60      555.78     48.45 o 
  12   1  10      479.75      582.51     70.06 o 
  13   1  10        2.91       -4.54      9.39 o 
  14   1  10        5.57        6.43     11.48 o 
 -22   2  10       47.20       40.66     31.87 o 
 -21   2  10       43.39       63.66     18.51 o 
 -20   2  10       89.13       77.84     18.75 o 
 -19   2  10      322.16      297.79     31.94 o 
 -18   2  10       22.10       10.89     10.27 o 
 -17   2  10      265.98      289.77     29.94 o 
 -16   2  10       13.95       24.18      8.95 o 
 -15   2  10      400.70      373.96     18.32 o 
 -14   2  10       22.06       25.16      6.17 o 
 -13   2  10     1388.33     1393.93     31.17 o 
 -12   2  10     2275.06     2320.99     41.46 o 
 -11   2  10     2647.47     2564.65     33.60 o 
 -10   2  10      272.37      250.75     11.29 o 
  -9   2  10     1889.18     1881.26     27.20 o 
  -8   2  10      145.51      143.52      9.84 o 
  -7   2  10      944.49      922.61     17.82 o 
  -6   2  10     1378.47     1432.56     23.02 o 
  -5   2  10      234.54      208.28      9.05 o 
  -4   2  10       11.72        7.18      2.55 o 
  -3   2  10       86.33       45.41      4.01 o 
  -2   2  10        1.39       -1.43      1.43 o 
  -1   2  10      179.73      143.74      7.52 o 
   0   2  10     1092.19     1152.34     20.51 o 
   1   2  10      801.85      818.90     17.01 o 
   2   2  10      229.46      256.90     10.14 o 
   3   2  10     4039.26     4177.63     55.32 o 
   4   2  10      227.34      188.99     12.48 o 
   5   2  10      790.64      815.10     23.21 o 
   6   2  10      168.03      145.53     13.45 o 
   7   2  10      645.59      676.89     34.98 o 
   8   2  10        9.87       16.02      6.73 o 
   9   2  10      313.00      348.54     23.07 o 
  10   2  10        2.05       -5.98     17.47 o 
  11   2  10      103.84      113.64     27.40 o 
  12   2  10        0.14       -0.85     16.62 o 
  13   2  10       54.50       68.27     23.74 o 
  14   2  10       28.74       36.76     18.01 o 
 -21   3  10       66.40       44.82     18.21 o 
 -20   3  10      219.97      239.58     32.04 o 
 -19   3  10      234.18      210.31     29.62 o 
 -18   3  10      127.05      114.78     21.46 o 
 -17   3  10       81.16       66.45     14.65 o 
 -16   3  10       96.64      109.37     23.20 o 
 -15   3  10      201.37      199.18     30.56 o 
 -14   3  10        6.15        1.40      6.49 o 
 -13   3  10      774.95      755.58     27.50 o 
 -12   3  10       28.51       19.29      6.02 o 
 -11   3  10      185.68      160.62     16.34 o 
 -10   3  10     4582.29     4537.21     72.43 o 
  -9   3  10       16.25       17.89      6.18 o 
  -8   3  10      470.97      501.45     16.94 o 
  -7   3  10       19.75       17.61      4.78 o 
  -6   3  10      213.66      192.31     12.35 o 
  -5   3  10      280.07      299.20     16.67 o 
  -4   3  10     1065.47     1008.89     24.03 o 
  -3   3  10      144.59      109.48      8.35 o 
  -2   3  10      240.79      215.07     10.95 o 
  -1   3  10       45.46       40.68      5.78 o 
   0   3  10      145.54      145.53     10.57 o 
   1   3  10     2164.42     2252.16     37.60 o 
   2   3  10      720.21      801.03     36.89 o 
   3   3  10     1153.12     1207.18     33.20 o 
   4   3  10     1840.17     1902.40     46.86 o 
   5   3  10      998.64     1005.72     51.59 o 
   6   3  10       30.44        4.72     14.24 o 
   7   3  10      126.33      115.79     15.23 o 
   8   3  10      159.83      166.24     17.51 o 
   9   3  10        2.14       12.66      7.19 o 
  10   3  10       34.46       32.63     10.34 o 
  11   3  10       17.01       15.49     10.75 o 
  12   3  10      202.68      224.93     31.92 o 
  13   3  10      143.84      130.48     27.34 o 
 -20   4  10       77.81       64.28     23.61 o 
 -19   4  10      220.05      209.40     31.31 o 
 -18   4  10       14.13       -6.35     16.46 o 
 -17   4  10       44.64       16.66     11.25 o 
 -16   4  10       49.87       47.66     13.41 o 
 -15   4  10      259.82      294.69     32.69 o 
 -14   4  10      272.83      318.21     65.62 o 
 -13   4  10        0.18       11.65     13.67 o 
 -12   4  10       11.79       14.93     13.64 o 
 -11   4  10       46.15       45.07      9.62 o 
 -10   4  10     1119.49     1122.56     37.26 o 
  -9   4  10      269.83      253.79     21.52 o 
  -8   4  10        7.09       -0.18      5.00 o 
  -7   4  10      640.86      632.50     27.71 o 
  -6   4  10      385.11      454.73     24.82 o 
  -5   4  10      384.57      335.39     23.43 o 
  -4   4  10      118.03      121.38     14.30 o 
  -3   4  10       35.19       24.39     12.56 o 
  -2   4  10       48.57       35.69      8.87 o 
  -1   4  10     1639.36     1631.33     42.56 o 
   0   4  10       13.12       21.09     10.07 o 
   1   4  10       12.05        9.41      6.84 o 
   2   4  10       48.26       49.52     11.77 o 
   3   4  10      434.72      473.23     38.46 o 
   4   4  10        0.40        0.21      6.86 o 
   5   4  10       15.17        2.53      7.51 o 
   6   4  10       18.78        2.27      7.56 o 
   7   4  10      170.02      192.27     19.02 o 
   8   4  10        7.91       18.60      8.47 o 
   9   4  10        0.28       19.18      8.88 o 
  10   4  10       54.57       26.50     20.30 o 
  11   4  10       26.54       19.45     11.69 o 
 -18   5  10       13.39       -1.12     15.30 o 
 -17   5  10       70.35       37.69     15.34 o 
 -16   5  10      119.10       91.32     29.40 o 
 -15   5  10        1.93        5.91     10.42 o 
 -14   5  10      589.73      628.06     39.42 o 
 -13   5  10        0.15        9.76      7.91 o 
 -12   5  10      118.00      109.33     17.37 o 
 -11   5  10       26.27        6.06     21.78 o 
 -10   5  10       79.75       96.20     25.69 o 
  -9   5  10       82.95       61.05     10.91 o 
  -8   5  10       43.97       32.04      9.94 o 
  -7   5  10       24.94       15.86      7.95 o 
  -6   5  10      650.97      613.27     29.56 o 
  -5   5  10      444.79      422.45     32.51 o 
  -4   5  10      140.48      125.61     16.09 o 
  -3   5  10       23.10       20.53      8.50 o 
  -2   5  10       54.19       42.24      9.88 o 
  -1   5  10      131.62       91.70     19.38 o 
   0   5  10      166.83      190.75     26.12 o 
   1   5  10       27.15       11.55     11.47 o 
   2   5  10       83.12       66.63     18.29 o 
   3   5  10       14.16       19.82      9.30 o 
   4   5  10       40.81       52.53     13.80 o 
   5   5  10       14.49       12.36      9.45 o 
   6   5  10       53.59       53.90     15.03 o 
   7   5  10       22.83       10.37      9.83 o 
   8   5  10      138.64      142.65     18.55 o 
   9   5  10      168.78      181.53     23.47 o 
  10   5  10       13.20        7.39     15.11 o 
 -15   6  10       15.07        2.66     10.40 o 
 -14   6  10        5.77        8.11      9.12 o 
 -13   6  10       86.14      109.56     38.45 o 
 -12   6  10      149.24      115.03     28.64 o 
 -11   6  10       65.97       35.84     12.63 o 
 -10   6  10        4.28       12.25     10.93 o 
  -9   6  10      203.99      192.72     55.00 o 
  -8   6  10        1.11       11.54      8.94 o 
  -7   6  10      761.66      752.16     37.71 o 
  -6   6  10        6.35       -3.71      7.35 o 
  -5   6  10       40.73       27.93     10.35 o 
  -4   6  10      106.71      118.05     16.94 o 
  -3   6  10       43.89       48.74     16.71 o 
  -2   6  10      230.62      263.15     87.58 o 
  -1   6  10      138.96      119.55     20.50 o 
   0   6  10        1.42        0.66      7.80 o 
   1   6  10       30.49       31.77     12.66 o 
   2   6  10       23.65        5.79      9.80 o 
   3   6  10      185.98      140.68     25.81 o 
   4   6  10        2.49        7.88     13.34 o 
   5   6  10       12.33       24.77     19.09 o 
   6   6  10       31.04       16.41     12.83 o 
   7   6  10      382.58      440.16     60.79 o 
 -10   7  10        0.60        9.66     11.79 o 
  -9   7  10        5.60       -4.56     11.43 o 
  -8   7  10       47.09       47.90     17.04 o 
  -7   7  10       21.80       23.21     11.50 o 
  -6   7  10      217.05      259.55     21.09 o 
  -5   7  10      125.95      153.79     21.69 o 
  -4   7  10        4.10        8.04     10.59 o 
  -3   7  10      119.64      123.19     24.89 o 
  -2   7  10       28.83       17.84     14.96 o 
  -1   7  10      154.28      150.83     28.11 o 
   0   7  10      217.32      234.80     38.43 o 
   1   7  10        7.30       24.11     24.28 o 
   2   7  10       47.73       45.02     17.18 o 
 -23   1  11       76.89       31.98     26.14 o 
 -22   1  11       33.26       20.15     23.52 o 
 -21   1  11       86.15       55.28     26.06 o 
 -20   1  11       38.21       59.68     16.87 o 
 -19   1  11       41.20       25.04     16.03 o 
 -18   1  11        4.81       -6.75      6.75 o 
 -17   1  11      144.55      140.85     15.36 o 
 -16   1  11       29.65       20.42      7.54 o 
 -15   1  11      605.92      600.29     19.97 o 
 -14   1  11      239.08      212.74     10.87 o 
 -13   1  11      221.07      229.32     11.12 o 
 -12   1  11      143.94      173.16      7.07 o 
 -11   1  11        1.99        3.69      2.11 o 
 -10   1  11      120.31      141.56      6.58 o 
  -9   1  11     1070.43     1072.73     17.13 o 
  -8   1  11       97.69      132.83      7.41 o 
  -7   1  11     2825.41     3059.39     33.51 o 
  -6   1  11       15.04       23.12      3.07 o 
  -5   1  11       66.05       50.95      4.34 o 
  -4   1  11       67.64       59.34      4.97 o 
  -3   1  11     1610.38     1742.14     23.53 o 
  -2   1  11       53.70       35.70      6.24 o 
  -1   1  11      412.63      478.90     11.61 o 
   0   1  11       19.79       12.61      2.94 o 
   1   1  11      133.73      143.77      8.16 o 
   2   1  11      290.25      312.60     11.83 o 
   3   1  11       37.76       27.60      4.25 o 
   4   1  11       83.69       73.58      8.64 o 
   5   1  11        2.31        5.10      4.02 o 
   6   1  11        8.29        9.25      8.31 o 
   7   1  11      840.18      834.89     34.27 o 
   8   1  11       19.20       20.09     11.42 o 
   9   1  11       37.95       33.15     11.96 o 
  10   1  11        0.08       16.47     13.16 o 
  11   1  11      307.39      302.04     42.12 o 
  12   1  11       80.84       69.14     20.96 o 
  13   1  11      142.92       64.73     27.61 o 
  14   1  11       18.80       -1.65     20.28 o 
 -22   2  11       63.40       38.41     28.04 o 
 -21   2  11       60.71       33.39     14.78 o 
 -20   2  11       48.21       51.39     16.33 o 
 -19   2  11      106.84      101.93     20.24 o 
 -18   2  11      305.47      298.07     30.63 o 
 -17   2  11        1.66       -1.09      5.96 o 
 -16   2  11      587.52      606.17     30.42 o 
 -15   2  11      764.75      775.58     23.95 o 
 -14   2  11        0.01        3.37      4.86 o 
 -13   2  11      280.39      291.03     16.62 o 
 -12   2  11     2237.07     2281.64     41.48 o 
 -11   2  11      505.75      512.44     14.03 o 
 -10   2  11       83.04       96.05      7.34 o 
  -9   2  11       36.95       37.63      4.71 o 
  -8   2  11       21.08       12.36      3.24 o 
  -7   2  11       13.82        5.02      2.23 o 
  -6   2  11      141.64      137.96      6.77 o 
  -5   2  11       58.35       65.35      5.00 o 
  -4   2  11       37.99       21.27      3.10 o 
  -3   2  11      205.98      221.75     12.50 o 
  -2   2  11       43.55       33.41      4.85 o 
  -1   2  11      288.50      316.82     10.94 o 
   0   2  11       11.20       10.21      3.09 o 
   1   2  11      133.54       89.53      7.52 o 
   2   2  11     2435.35     2438.69     43.43 o 
   3   2  11       72.44       62.32      8.39 o 
   4   2  11     1417.37     1461.54     36.92 o 
   5   2  11      361.17      384.11     23.42 o 
   6   2  11       39.21       35.42     12.58 o 
   7   2  11       49.25       43.55      9.86 o 
   8   2  11       10.45        6.13      6.73 o 
   9   2  11      413.78      427.97     33.46 o 
  10   2  11       21.35       -1.36     11.59 o 
  11   2  11       14.82       14.77     12.02 o 
  12   2  11        0.10       13.74     12.16 o 
  13   2  11       52.22       34.80     15.90 o 
 -21   3  11       29.84       42.41     18.73 o 
 -20   3  11       14.40       23.00     14.79 o 
 -19   3  11      224.63      225.42     29.84 o 
 -18   3  11       73.36       70.81     14.24 o 
 -17   3  11       50.11       55.65     14.98 o 
 -16   3  11      151.48      155.99     20.78 o 
 -15   3  11       12.84       -1.60      6.34 o 
 -14   3  11        0.02        1.42      6.00 o 
 -13   3  11        1.48       -1.44      5.25 o 
 -12   3  11      394.28      393.02     22.96 o 
 -11   3  11      177.07      187.30     17.99 o 
 -10   3  11      937.14      889.56     37.07 o 
  -9   3  11      742.41      760.29     21.07 o 
  -8   3  11     1011.72     1100.80     25.98 o 
  -7   3  11       16.32       18.48      4.96 o 
  -6   3  11       17.74       12.09      4.10 o 
  -5   3  11      174.33      186.11     13.67 o 
  -4   3  11      187.31      182.81     13.44 o 
  -3   3  11       11.05        9.17      3.81 o 
  -2   3  11       87.39       80.51      7.72 o 
  -1   3  11        0.65        3.19      2.92 o 
   0   3  11      537.05      559.33     17.51 o 
   1   3  11      240.26      211.25     15.89 o 
   2   3  11      153.19      126.83     13.07 o 
   3   3  11      920.87     1047.59     31.44 o 
   4   3  11     2757.38     2960.13     58.69 o 
   5   3  11       17.15        6.59      8.32 o 
   6   3  11      150.36      136.80     15.51 o 
   7   3  11      181.79      225.06     20.05 o 
   8   3  11       83.84       69.50     13.18 o 
   9   3  11        1.33       -2.21     10.70 o 
  10   3  11       12.38       19.24     15.39 o 
  11   3  11        2.33        2.82     15.38 o 
  12   3  11        3.06      -23.90     23.90 o 
 -20   4  11       24.85       14.97     15.36 o 
 -19   4  11      256.16      268.87     37.72 o 
 -18   4  11        0.10       13.19     11.49 o 
 -17   4  11      196.11      218.43     40.35 o 
 -16   4  11      190.35      214.82     24.21 o 
 -15   4  11        0.29       -4.37      8.13 o 
 -14   4  11        8.74       -3.65      6.66 o 
 -13   4  11       16.14       16.68     10.97 o 
 -12   4  11      158.31      137.33     15.45 o 
 -11   4  11      398.61      425.90     25.79 o 
 -10   4  11      964.13     1019.07     36.97 o 
  -9   4  11      480.09      486.75     34.04 o 
  -8   4  11      155.08      150.71     16.68 o 
  -7   4  11       94.25       68.10     10.92 o 
  -6   4  11       69.19       73.37     12.02 o 
  -5   4  11     1093.16     1149.14     37.83 o 
  -4   4  11       21.07       12.60     12.45 o 
  -3   4  11      468.91      432.00     24.07 o 
  -2   4  11       90.59       98.29     13.00 o 
  -1   4  11        0.24        5.60      5.58 o 
   0   4  11       73.42       63.17     15.64 o 
   1   4  11        9.46       13.77     10.04 o 
   2   4  11        0.20        1.81      6.68 o 
   3   4  11       18.68       35.21     10.76 o 
   4   4  11      117.08      157.81     41.94 o 
   5   4  11      357.62      382.36     30.34 o 
   6   4  11      167.75      160.65     21.01 o 
   7   4  11        5.98        6.16      8.01 o 
   8   4  11        3.29        3.65      7.57 o 
   9   4  11       45.23       51.94     11.54 o 
  10   4  11       13.16       18.64     11.09 o 
  11   4  11       81.27       75.81     15.78 o 
 -18   5  11       95.46      128.00     38.36 o 
 -17   5  11       20.43       24.09     12.84 o 
 -16   5  11      173.29      139.15     20.53 o 
 -15   5  11      294.40      319.56     93.15 o 
 -14   5  11        5.16        2.73      9.68 o 
 -13   5  11        1.77       -2.34      6.24 o 
 -12   5  11       52.60       40.94     10.94 o 
 -11   5  11        0.85       -6.38      6.38 o 
 -10   5  11       24.88       21.08     11.20 o 
  -9   5  11      537.85      528.84     31.54 o 
  -8   5  11      246.24      244.46     37.96 o 
  -7   5  11       12.74        6.68      6.61 o 
  -6   5  11       77.63       60.20     12.14 o 
  -5   5  11      246.10      256.09     22.31 o 
  -4   5  11       68.14       53.76     17.58 o 
  -3   5  11      120.78      130.95     23.55 o 
  -2   5  11       24.01       19.42     11.79 o 
  -1   5  11      427.37      479.33     43.16 o 
   0   5  11       20.63       26.48     24.29 o 
   1   5  11       28.80       30.46     14.07 o 
   2   5  11        9.94        9.37     11.94 o 
   3   5  11      144.26      146.65     19.93 o 
   4   5  11      184.16      206.32     23.81 o 
   5   5  11      161.25      159.64     22.19 o 
   6   5  11       69.85       53.96     16.71 o 
   7   5  11       29.18       20.92     12.19 o 
   8   5  11      309.63      365.89     33.80 o 
   9   5  11        0.05        1.66     10.11 o 
 -15   6  11       28.56       15.48     10.94 o 
 -14   6  11       57.39       50.93     16.96 o 
 -13   6  11        0.64        0.52     10.49 o 
 -12   6  11       10.04       13.59      9.41 o 
 -11   6  11      161.31      129.53     35.78 o 
 -10   6  11        0.78       17.27     23.14 o 
  -9   6  11       27.05       41.30     10.70 o 
  -8   6  11      174.91      177.52     21.64 o 
  -7   6  11      120.47      114.54     17.83 o 
  -6   6  11        1.04       -6.17      6.86 o 
  -5   6  11      146.41      155.26     24.98 o 
  -4   6  11        0.32        3.57      8.19 o 
  -3   6  11       58.55       55.62     17.23 o 
  -2   6  11       98.15      111.04     25.38 o 
  -1   6  11      138.65      149.82     28.55 o 
   0   6  11        8.86        4.12      8.84 o 
   1   6  11      227.10      248.51     32.25 o 
   2   6  11        7.93        0.52      9.21 o 
   3   6  11       50.62       35.82     16.00 o 
   4   6  11      183.27      140.07     46.60 o 
   5   6  11       15.43       13.05     18.69 o 
   6   6  11       95.30       75.22     20.71 o 
 -10   7  11       43.99       54.03     32.13 o 
  -9   7  11        7.65       13.18     13.53 o 
  -8   7  11       48.62       23.27     15.08 o 
  -7   7  11       62.95       69.06     12.94 o 
  -6   7  11       54.29       35.81     11.16 o 
  -5   7  11       54.93       73.95     18.40 o 
  -4   7  11        9.77       13.38     11.05 o 
  -3   7  11      262.99      272.07     29.37 o 
  -2   7  11        1.63        3.39     13.51 o 
  -1   7  11      287.21      359.50     47.41 o 
   0   7  11       87.87       65.82     42.75 o 
   1   7  11       49.36       56.71     21.33 o 
 -21   0  12       45.78       34.87     23.69 o 
 -20   0  12      891.69      995.49     76.07 o 
 -19   0  12      108.26      137.96     20.84 o 
 -18   0  12      426.94      419.66     30.88 o 
 -17   0  12        0.32       -2.23      6.96 o 
 -16   0  12        1.91        0.35      6.64 o 
 -15   0  12       94.27      144.06     18.10 o 
 -14   0  12     1759.51     1676.34     35.58 o 
 -13   0  12       74.67       84.88      7.83 o 
 -12   0  12      679.77      663.66     18.08 o 
 -11   0  12      651.29      752.01     24.42 o 
 -10   0  12     2347.76     2225.15     49.32 o 
  -9   0  12      161.85      211.60     12.39 o 
  -8   0  12     4253.35     4378.31     62.37 o 
  -7   0  12        1.57        2.02      3.21 o 
  -6   0  12      936.77      926.74     22.76 o 
  -5   0  12      193.09      210.47     12.23 o 
  -4   0  12     2705.75     2699.74     71.85 o 
  -3   0  12      249.24      281.32     15.18 o 
  -2   0  12      432.27      369.14     15.28 o 
  -1   0  12     1049.86     1216.75     28.19 o 
   0   0  12     2622.86     2777.87     48.25 o 
   1   0  12      132.76      151.96     13.53 o 
   2   0  12      669.94      612.68     24.23 o 
   3   0  12       41.91       28.82     10.50 o 
   4   0  12        9.12       -3.60      4.33 o 
   5   0  12       16.14        4.57      7.21 o 
   6   0  12     1712.43     1641.03     90.38 o 
   7   0  12       18.48        4.59     12.85 o 
   8   0  12       52.88        6.34      5.44 o 
   9   0  12      219.82      132.10     34.79 o 
  10   0  12      120.15       97.83     30.37 o 
  11   0  12        0.82        0.72     16.32 o 
  12   0  12      221.50      238.42     49.12 o 
  13   0  12      322.20      525.14     75.11 o 
 -23   1  12       28.04       20.41     25.73 o 
 -22   1  12       34.70       37.97     25.87 o 
 -21   1  12      307.88      322.10     56.34 o 
 -20   1  12        9.05       12.53     10.78 o 
 -19   1  12      205.64      191.03     25.58 o 
 -18   1  12      433.58      409.81     34.64 o 
 -17   1  12      198.71      238.94     17.89 o 
 -16   1  12        0.26       -3.38      4.38 o 
 -15   1  12      148.11      171.20     12.86 o 
 -14   1  12      377.67      315.85     12.69 o 
 -13   1  12     3501.65     3544.16     41.49 o 
 -12   1  12      162.47      158.97      6.89 o 
 -11   1  12        5.28        2.23      2.18 o 
 -10   1  12       13.15       10.68      2.64 o 
  -9   1  12      456.68      419.68     10.60 o 
  -8   1  12      113.44      136.11      7.13 o 
  -7   1  12     2693.44     2646.78     31.20 o 
  -6   1  12      179.73      189.70      9.91 o 
  -5   1  12     1808.55     1725.64     23.79 o 
  -4   1  12     2037.95     2133.06     27.54 o 
  -3   1  12      697.97      836.62     15.94 o 
  -2   1  12       16.06        5.06      2.03 o 
  -1   1  12     2510.23     2497.22     33.67 o 
   0   1  12        0.59       -2.88      3.64 o 
   1   1  12      656.20      647.25     17.15 o 
   2   1  12      206.77      210.57     12.40 o 
   3   1  12      524.28      519.78     17.54 o 
   4   1  12        1.25        2.38      4.76 o 
   5   1  12      472.74      517.37     22.16 o 
   6   1  12       72.18       61.30     15.13 o 
   7   1  12     1081.98     1092.14     84.32 o 
   8   1  12        0.20       -0.14      9.43 o 
   9   1  12      160.89      174.57     27.89 o 
  10   1  12       38.36       17.98      9.50 o 
  11   1  12       97.11       69.31     25.83 o 
  12   1  12        7.13       -9.56     12.84 o 
  13   1  12      115.52      154.29     31.26 o 
 -22   2  12      147.30      159.33     27.43 o 
 -21   2  12        0.26       -0.66     11.93 o 
 -20   2  12      718.75      794.43     45.49 o 
 -19   2  12      219.37      242.83     28.87 o 
 -18   2  12      463.94      475.45     30.45 o 
 -17   2  12      436.00      485.03     30.26 o 
 -16   2  12      210.68      176.02     15.83 o 
 -15   2  12      607.13      577.43     23.21 o 
 -14   2  12      571.11      610.76     21.09 o 
 -13   2  12       14.64        9.50      5.13 o 
 -12   2  12       75.18       82.07      9.08 o 
 -11   2  12        2.72        1.04      2.83 o 
 -10   2  12     1617.95     1564.10     27.30 o 
  -9   2  12      161.38      189.43     10.57 o 
  -8   2  12        1.15       -0.37      2.67 o 
  -7   2  12       25.91       26.98      3.82 o 
  -6   2  12     1346.17     1358.45     22.30 o 
  -5   2  12      432.54      428.51     11.96 o 
  -4   2  12       12.33        5.80      2.64 o 
  -3   2  12        2.02        2.87      2.55 o 
  -2   2  12      684.56      710.13     21.41 o 
  -1   2  12       82.77       85.89      7.48 o 
   0   2  12      775.38      777.87     19.04 o 
   1   2  12        0.07        4.91      3.10 o 
   2   2  12     1459.18     1446.71     35.93 o 
   3   2  12      156.24      141.87     13.50 o 
   4   2  12      642.25      716.24     26.38 o 
   5   2  12      697.38      687.53     30.14 o 
   6   2  12        0.25        3.49      6.21 o 
   7   2  12        8.14        1.92      5.87 o 
   8   2  12       26.29       22.54      8.50 o 
   9   2  12       15.03       16.58     12.59 o 
  10   2  12       73.40       81.82     19.14 o 
  11   2  12        6.94       26.19     15.99 o 
  12   2  12       72.55       87.93     23.92 o 
 -22   3  12       67.47       92.15     31.08 o 
 -21   3  12        3.98        4.42     13.40 o 
 -20   3  12      116.01      135.32     23.13 o 
 -19   3  12      286.92      303.70     35.26 o 
 -18   3  12       71.92       56.42     13.84 o 
 -17   3  12      241.43      225.93     33.31 o 
 -16   3  12       15.64       11.37     10.75 o 
 -15   3  12      149.19      152.26     33.98 o 
 -14   3  12     1158.89     1150.31     35.29 o 
 -13   3  12      555.23      561.84     25.68 o 
 -12   3  12      308.77      295.10     20.42 o 
 -11   3  12     3265.03     3216.60     68.33 o 
 -10   3  12      102.85       65.28     16.68 o 
  -9   3  12     2947.87     3068.20     60.12 o 
  -8   3  12     1556.54     1612.95     36.70 o 
  -7   3  12       94.01       78.97     11.10 o 
  -6   3  12       10.22       10.47      4.20 o 
  -5   3  12     1704.89     1662.51     33.96 o 
  -4   3  12      161.23      156.95     12.92 o 
  -3   3  12      210.54      215.19     19.67 o 
  -2   3  12        8.04        3.59      3.97 o 
  -1   3  12      194.16      211.81     12.93 o 
   0   3  12       18.74       13.17      4.50 o 
   1   3  12     1736.91     1670.02     68.53 o 
   2   3  12      553.15      560.22     24.14 o 
   3   3  12     3664.46     3859.36     70.04 o 
   4   3  12       56.07       44.51     26.25 o 
   5   3  12        0.21       10.10     10.42 o 
   6   3  12       31.41       28.26     19.20 o 
   7   3  12      191.02      196.61     19.18 o 
   8   3  12       50.54        1.95     19.56 o 
   9   3  12       99.04      106.49     15.95 o 
  10   3  12        2.64        3.42     12.33 o 
  11   3  12       97.36      120.56     39.75 o 
 -20   4  12      202.96      240.67     40.05 o 
 -19   4  12       66.00       56.13     16.09 o 
 -18   4  12      124.25      102.72     34.30 o 
 -17   4  12       24.73        5.50     12.16 o 
 -16   4  12       28.29        6.80      6.42 o 
 -15   4  12        4.01        0.58      7.20 o 
 -14   4  12      134.61       77.25     15.17 o 
 -13   4  12       82.29       60.56     12.53 o 
 -12   4  12       26.96       41.37      8.99 o 
 -11   4  12       15.81        6.16      6.29 o 
 -10   4  12     1620.88     1598.03     48.95 o 
  -9   4  12        2.88        3.91      5.93 o 
  -8   4  12        0.09       -4.51      5.29 o 
  -7   4  12       10.11        4.00      6.08 o 
  -6   4  12     1112.34     1051.31     53.28 o 
  -5   4  12      539.23      539.57     27.57 o 
  -4   4  12       11.35        7.71      6.01 o 
  -3   4  12       13.94       23.12     10.14 o 
  -2   4  12      165.55      136.43     14.01 o 
  -1   4  12        8.17       10.20      9.23 o 
   0   4  12       68.37       64.81     17.17 o 
   1   4  12        5.55       11.22     11.01 o 
   2   4  12      846.44      941.91     38.20 o 
   3   4  12      108.50       91.58     15.49 o 
   4   4  12     1270.99     1404.25     49.47 o 
   5   4  12       86.59       60.61     11.95 o 
   6   4  12       79.60      112.79     15.67 o 
   7   4  12       10.83        8.70      8.21 o 
   8   4  12      520.11      584.61     55.76 o 
   9   4  12        1.03        5.71      8.60 o 
  10   4  12        9.03      -10.66     10.70 o 
 -18   5  12       21.65      -12.54     23.78 o 
 -17   5  12      230.31      227.10     45.58 o 
 -16   5  12        0.73        5.86     11.13 o 
 -15   5  12      281.76      262.66     63.71 o 
 -14   5  12        7.48       15.44      9.27 o 
 -13   5  12      190.97      173.35     22.94 o 
 -12   5  12        4.16       -0.44      6.48 o 
 -11   5  12      234.76      226.18     20.46 o 
 -10   5  12        7.27        4.54      8.12 o 
  -9   5  12      112.62      103.23     15.61 o 
  -8   5  12        5.98        2.46      7.57 o 
  -7   5  12      185.65      183.29     20.02 o 
  -6   5  12        7.57        6.50      6.98 o 
  -5   5  12      170.12      167.41     23.96 o 
  -4   5  12       60.05       55.08     15.97 o 
  -3   5  12      173.75      206.15     24.63 o 
  -2   5  12        7.46       14.37     10.38 o 
  -1   5  12      781.64      778.36     46.62 o 
   0   5  12       43.76       32.13     13.63 o 
   1   5  12      196.45      205.89     30.03 o 
   2   5  12       11.66       24.23     13.75 o 
   3   5  12      166.53      151.74     20.75 o 
   4   5  12       68.97       82.05     17.35 o 
   5   5  12        2.18        1.03      9.69 o 
   6   5  12        0.71        0.05     10.21 o 
   7   5  12        2.28        4.06      9.61 o 
   8   5  12        0.32       14.71     11.54 o 
 -15   6  12       44.24       32.32     16.25 o 
 -14   6  12       59.03       67.05     30.19 o 
 -13   6  12       30.30       23.20     11.13 o 
 -12   6  12        0.04       -7.84     10.17 o 
 -11   6  12       63.51       35.13     12.14 o 
 -10   6  12       15.94       17.50     12.15 o 
  -9   6  12        1.00       -0.30      8.93 o 
  -8   6  12      100.29      106.33     18.40 o 
  -7   6  12       57.43       39.71     12.46 o 
  -6   6  12       21.08       12.50      9.44 o 
  -5   6  12        0.49        2.08      8.08 o 
  -4   6  12      263.75      363.22     40.50 o 
  -3   6  12       33.65       25.41     28.18 o 
  -2   6  12        7.72        1.44     12.00 o 
  -1   6  12        0.06       16.65     14.66 o 
   0   6  12       84.47       78.15     17.37 o 
   1   6  12       51.49       38.97     13.13 o 
   2   6  12        0.63       11.26     10.72 o 
   3   6  12      125.69      162.12     25.52 o 
   4   6  12        2.34        1.74     14.95 o 
   5   6  12        7.93        0.43     11.70 o 
  -9   7  12       11.10      -14.13     15.02 o 
  -8   7  12       19.59       30.82     14.47 o 
  -7   7  12      295.12      253.00     23.30 o 
  -6   7  12       42.72       34.68     17.16 o 
  -5   7  12       45.05       36.92     14.38 o 
  -4   7  12       22.96       35.34     14.34 o 
  -3   7  12       15.90        2.07     11.16 o 
  -2   7  12       11.24        0.90     11.75 o 
  -1   7  12        0.44       -1.35     12.42 o 
 -23   1  13      114.36      175.08     46.76 o 
 -22   1  13      149.38      150.71     42.10 o 
 -21   1  13       11.77       -8.92     10.55 o 
 -20   1  13        0.32        7.01     11.36 o 
 -19   1  13       38.33       28.13     12.51 o 
 -18   1  13        1.97       -1.17      6.08 o 
 -17   1  13       18.39       24.36      7.66 o 
 -16   1  13       38.43       20.86      7.14 o 
 -15   1  13        0.92        0.55      4.17 o 
 -14   1  13      338.80      305.06     11.60 o 
 -13   1  13      568.59      532.67     12.79 o 
 -12   1  13        0.39        1.88      2.12 o 
 -11   1  13       75.82       84.55      5.77 o 
 -10   1  13      116.92      129.85      7.19 o 
  -9   1  13      247.93      267.57      9.91 o 
  -8   1  13      578.13      549.56     12.82 o 
  -7   1  13        1.05        1.27      2.06 o 
  -6   1  13        2.62        0.29      2.10 o 
  -5   1  13       88.15       77.45      5.72 o 
  -4   1  13      171.05      166.25      8.31 o 
  -3   1  13      101.82      119.07      8.17 o 
  -2   1  13     1529.04     1554.05     27.66 o 
  -1   1  13       68.28       63.64      6.52 o 
   0   1  13        0.16        1.84      2.93 o 
   1   1  13      176.52      163.35     10.49 o 
   2   1  13      188.43      182.82     11.28 o 
   3   1  13       87.99       72.60     11.33 o 
   4   1  13        0.02        0.00      7.31 o 
   5   1  13      357.22      379.10     27.75 o 
   6   1  13      177.46      168.63     33.90 o 
   7   1  13       12.10        5.12      7.89 o 
   8   1  13        7.45        7.79      8.80 o 
   9   1  13      240.18      162.04     27.72 o 
  10   1  13        2.69       -5.39     11.21 o 
  11   1  13       20.38       14.66     12.50 o 
  12   1  13      156.36      156.05     31.08 o 
 -23   2  13        0.29       -8.01     18.71 o 
 -22   2  13       87.93       69.32     38.80 o 
 -21   2  13       25.75       30.20     15.08 o 
 -20   2  13        0.24        3.58     10.18 o 
 -19   2  13       27.60       19.39      9.23 o 
 -18   2  13        5.67        4.15      6.10 o 
 -17   2  13      134.15      123.75     16.79 o 
 -16   2  13       55.09       82.80     11.67 o 
 -15   2  13      529.27      464.08     25.24 o 
 -14   2  13       61.68       34.29      9.50 o 
 -13   2  13      245.83      246.95     20.48 o 
 -12   2  13      112.37      122.56     11.91 o 
 -11   2  13       59.43       40.05      5.22 o 
 -10   2  13     2090.24     2142.65     34.18 o 
  -9   2  13      173.71      185.74     10.82 o 
  -8   2  13      340.46      352.60     13.44 o 
  -7   2  13      431.59      448.54     12.45 o 
  -6   2  13      355.04      374.23     14.95 o 
  -5   2  13      307.62      287.63     11.86 o 
  -4   2  13      499.97      497.39     14.73 o 
  -3   2  13      268.78      260.96     12.40 o 
  -2   2  13       32.03       31.34      5.19 o 
  -1   2  13      113.72       99.14      9.24 o 
   0   2  13       52.60       51.05      6.81 o 
   1   2  13      303.92      327.77     15.49 o 
   2   2  13      152.24      158.12     17.86 o 
   3   2  13       54.13       24.75      8.03 o 
   4   2  13      336.86      336.21     26.17 o 
   5   2  13        2.81        2.61      6.30 o 
   6   2  13      169.04      152.28     18.51 o 
   7   2  13      594.15      638.62     28.47 o 
   8   2  13       44.97       55.75     16.81 o 
   9   2  13        1.89        0.84     12.38 o 
  10   2  13        8.42        1.07     13.02 o 
  11   2  13      117.53      101.94     23.98 o 
 -22   3  13       53.76       52.16     20.70 o 
 -21   3  13      128.69       75.16     21.72 o 
 -20   3  13        0.02        8.16     11.61 o 
 -19   3  13       90.68       77.64     15.91 o 
 -18   3  13       52.91       60.83     14.76 o 
 -17   3  13      391.52      356.96     29.70 o 
 -16   3  13      103.19       89.00     19.06 o 
 -15   3  13       73.97       87.08     13.44 o 
 -14   3  13       10.29       -1.71      4.70 o 
 -13   3  13       50.65       29.78      8.38 o 
 -12   3  13        2.62       -1.65      6.64 o 
 -11   3  13     1576.01     1608.07     72.40 o 
 -10   3  13      272.95      260.18     15.66 o 
  -9   3  13        2.43        0.49      3.36 o 
  -8   3  13       25.71       25.36      6.50 o 
  -7   3  13        1.65       -3.20      3.20 o 
  -6   3  13       25.02       12.74      5.72 o 
  -5   3  13      271.38      289.98     17.84 o 
  -4   3  13      240.59      195.62     15.08 o 
  -3   3  13       70.76       43.32      8.78 o 
  -2   3  13      925.53      945.48     29.37 o 
  -1   3  13      755.34      767.07     23.70 o 
   0   3  13       93.04       85.04     12.92 o 
   1   3  13      121.98      120.47     18.72 o 
   2   3  13        0.47       -0.56      6.50 o 
   3   3  13      103.17       81.74     14.47 o 
   4   3  13        9.16        7.57      7.04 o 
   5   3  13       21.91       34.42     13.63 o 
   6   3  13        0.19        8.88     10.14 o 
   7   3  13       48.23       30.02     10.67 o 
   8   3  13       23.18       11.54      9.12 o 
   9   3  13        3.01        3.56     10.87 o 
  10   3  13       61.42       76.44     22.43 o 
  11   3  13        0.06        3.33     15.13 o 
 -20   4  13       97.42       56.88     19.51 o 
 -19   4  13       48.71       34.03     14.19 o 
 -18   4  13        2.03        8.61     13.96 o 
 -17   4  13        6.41       11.95      8.85 o 
 -16   4  13        1.09       -0.55      8.39 o 
 -15   4  13        6.83       -2.19      5.38 o 
 -14   4  13      306.93      291.83     26.95 o 
 -13   4  13      216.13      190.34     28.90 o 
 -12   4  13      259.49      255.79     23.10 o 
 -11   4  13      199.82      170.85     18.58 o 
 -10   4  13      121.28      119.98     15.36 o 
  -9   4  13      376.61      369.71     28.99 o 
  -8   4  13      450.92      481.74     26.81 o 
  -7   4  13      310.96      321.99     24.47 o 
  -6   4  13      965.26      967.33     61.85 o 
  -5   4  13      252.18      229.82     20.59 o 
  -4   4  13      148.29       98.27     13.90 o 
  -3   4  13      402.04      373.71     26.14 o 
  -2   4  13      145.63      116.45     14.60 o 
  -1   4  13      163.31      148.07     23.56 o 
   0   4  13       83.67      108.79     21.45 o 
   1   4  13        3.04        2.46      9.37 o 
   2   4  13       34.12       25.58     13.22 o 
   3   4  13      253.30      260.73     44.74 o 
   4   4  13       69.78       59.37     20.87 o 
   5   4  13     1021.12      949.46     51.54 o 
   6   4  13      300.61      311.81     25.95 o 
   7   4  13        3.26       -5.39     11.28 o 
   8   4  13       85.05       78.28     21.08 o 
   9   4  13       13.90       21.62     13.88 o 
 -18   5  13        1.33       10.12      9.33 o 
 -17   5  13      125.63      110.01     19.84 o 
 -16   5  13        0.01       -4.03      9.36 o 
 -15   5  13       10.21       27.27     22.87 o 
 -14   5  13        7.09       -0.33      9.51 o 
 -13   5  13      383.75      382.89     32.95 o 
 -12   5  13       83.54       53.99     13.33 o 
 -11   5  13        0.51        7.43      7.57 o 
 -10   5  13       49.59       37.45     11.69 o 
  -9   5  13      483.93      467.86     31.78 o 
  -8   5  13       31.97       23.05      8.63 o 
  -7   5  13      143.73      148.54     37.12 o 
  -6   5  13       96.45      114.91     15.83 o 
  -5   5  13      597.62      633.16     32.23 o 
  -4   5  13       13.13       14.54      8.57 o 
  -3   5  13      134.90      154.22     25.96 o 
  -2   5  13       45.78       32.63     14.05 o 
  -1   5  13       81.75       95.66     29.20 o 
   0   5  13      117.72      128.00     24.42 o 
   1   5  13      119.75      150.85     27.21 o 
   2   5  13      346.01      386.10     42.52 o 
   3   5  13      237.91      269.27     27.52 o 
   4   5  13        3.50       -3.06     10.27 o 
   5   5  13       47.23       70.58     27.68 o 
   6   5  13       29.08       20.73     13.62 o 
   7   5  13      307.56      352.94     33.78 o 
 -15   6  13      292.23      318.79     32.42 o 
 -14   6  13       59.69       54.01     17.57 o 
 -13   6  13      116.69      103.20     29.92 o 
 -12   6  13      125.88      116.89     29.82 o 
 -11   6  13       30.57       35.79     13.30 o 
 -10   6  13        9.49        9.40     10.65 o 
  -9   6  13        5.43       14.90      9.77 o 
  -8   6  13       79.82       91.98     16.55 o 
  -7   6  13        4.06       -0.05      8.12 o 
  -6   6  13      202.88      226.24     23.80 o 
  -5   6  13        8.30        7.69     13.16 o 
  -4   6  13      151.30      199.15     31.58 o 
  -3   6  13        2.27       13.29     16.50 o 
  -2   6  13       14.43        5.99     13.58 o 
  -1   6  13       16.64       19.81     40.67 o 
   0   6  13      450.65      673.02     57.72 o 
   1   6  13      131.62      140.71     21.38 o 
   2   6  13        8.08        8.50     11.48 o 
   3   6  13        0.33       -4.13      9.35 o 
   4   6  13        7.59       -6.01     11.23 o 
  -8   7  13        6.13       17.42     11.70 o 
  -7   7  13        1.48        6.65     24.84 o 
  -6   7  13      644.62      736.72     62.09 o 
  -5   7  13      203.11      195.11     42.88 o 
  -4   7  13       50.87       34.34     24.53 o 
  -3   7  13       20.42       14.22     12.90 o 
 -20   0  14        1.02        6.42     10.55 o 
 -19   0  14        0.09       -6.97      9.05 o 
 -18   0  14      550.54      544.11     32.84 o 
 -17   0  14        0.81       -0.70      5.48 o 
 -16   0  14        5.69        6.62      6.12 o 
 -15   0  14      717.21      803.15     36.30 o 
 -14   0  14      520.79      587.77     20.86 o 
 -13   0  14       34.43       27.76      5.53 o 
 -12   0  14      634.66      603.82     19.72 o 
 -11   0  14     2415.82     2577.87     45.69 o 
 -10   0  14       11.39       14.12      4.80 o 
  -9   0  14      700.71      676.88     20.62 o 
  -8   0  14     1258.44     1300.34     29.75 o 
  -7   0  14      762.92      821.58     32.77 o 
  -6   0  14        8.11        4.43      3.49 o 
  -5   0  14     1006.34      976.49     40.68 o 
  -4   0  14      161.16      164.73     14.20 o 
  -3   0  14       52.98       49.53     13.21 o 
  -2   0  14      141.36      117.45     12.08 o 
  -1   0  14      541.41      544.56     23.22 o 
   0   0  14      156.03      147.81     14.76 o 
   1   0  14     1374.19     1656.18     44.33 o 
   2   0  14     1679.89     1632.95     54.10 o 
   3   0  14      662.92      607.06     31.29 o 
   4   0  14        1.29        9.12     16.74 o 
   5   0  14      236.97      172.42     33.70 o 
   6   0  14        7.12       -1.41     12.79 o 
   7   0  14       47.15       56.06     28.44 o 
   8   0  14       81.55       99.87     32.45 o 
   9   0  14        0.06       -0.47     12.07 o 
  10   0  14        2.91       15.56     10.06 o 
  11   0  14       44.73       69.08     29.16 o 
 -23   1  14       27.07       57.33     33.44 o 
 -22   1  14      264.72      259.48     51.10 o 
 -21   1  14        5.25       17.90     12.56 o 
 -20   1  14      230.95      262.03     30.34 o 
 -19   1  14       13.34       11.10      8.10 o 
 -18   1  14     1822.30     1854.58     45.13 o 
 -17   1  14      474.53      474.30     23.03 o 
 -16   1  14      116.29      140.87     13.79 o 
 -15   1  14       27.37        4.88      4.79 o 
 -14   1  14     1056.61     1003.35     23.26 o 
 -13   1  14      121.52      131.59      9.69 o 
 -12   1  14      191.81      157.05      8.37 o 
 -11   1  14        3.04        3.48      2.93 o 
 -10   1  14     1644.61     1582.51     25.39 o 
  -9   1  14      237.04      230.38     10.33 o 
  -8   1  14      282.12      274.25     11.02 o 
  -7   1  14       10.78       11.78      3.21 o 
  -6   1  14      261.17      254.48     11.32 o 
  -5   1  14      275.64      292.81     12.32 o 
  -4   1  14      124.10       99.17      8.44 o 
  -3   1  14       46.28       37.90      6.76 o 
  -2   1  14     1626.78     1605.53     29.21 o 
  -1   1  14      598.50      612.90     17.54 o 
   0   1  14       41.20       35.69      5.62 o 
   1   1  14        3.66       -2.55      3.92 o 
   2   1  14      617.50      590.69     29.40 o 
   3   1  14      349.78      313.24     34.12 o 
   4   1  14      553.01      583.26     35.24 o 
   5   1  14      499.54      534.83     27.49 o 
   6   1  14      229.57      212.01     29.51 o 
   7   1  14      110.60      101.45     20.38 o 
   8   1  14       51.35       48.53     15.45 o 
   9   1  14       13.76        0.64      7.77 o 
  10   1  14      151.20      152.36     29.77 o 
  11   1  14       63.58       56.34     20.21 o 
 -23   2  14      443.17      535.75     47.77 o 
 -22   2  14       59.27       67.79     24.17 o 
 -21   2  14      166.30      226.25     30.00 o 
 -20   2  14       65.29       38.53     20.94 o 
 -19   2  14      508.14      616.52     36.01 o 
 -18   2  14      254.87      244.79     24.34 o 
 -17   2  14      389.86      414.10     25.33 o 
 -16   2  14       20.89       27.57      9.66 o 
 -15   2  14      230.09      267.18     19.42 o 
 -14   2  14       24.31       16.72      6.42 o 
 -13   2  14        6.19        5.61      4.79 o 
 -12   2  14      195.84      199.24     19.19 o 
 -11   2  14      462.23      441.55     15.12 o 
 -10   2  14      395.69      353.98     14.22 o 
  -9   2  14     2742.81     2639.36     39.92 o 
  -8   2  14        3.02        3.03      3.17 o 
  -7   2  14     1585.13     1609.70     32.68 o 
  -6   2  14      592.07      634.47     17.00 o 
  -5   2  14     1737.13     1740.89     30.33 o 
  -4   2  14       61.07       46.50      5.98 o 
  -3   2  14      417.77      392.49     14.87 o 
  -2   2  14      915.53      920.67     26.71 o 
  -1   2  14      769.00      728.00     31.51 o 
   0   2  14       78.22       63.45      7.46 o 
   1   2  14       17.83        2.62      5.31 o 
   2   2  14      164.72      137.70     18.69 o 
   3   2  14      313.44      325.33     26.35 o 
   4   2  14      254.85      253.97     24.14 o 
   5   2  14     1484.14     1750.75    105.92 o 
   6   2  14        6.34       27.22     10.19 o 
   7   2  14      105.34      109.18     16.28 o 
   8   2  14      109.86      158.31     26.78 o 
   9   2  14      178.50      198.12     29.78 o 
  10   2  14       11.35       14.97     21.51 o 
  11   2  14       45.05       50.20     19.61 o 
 -22   3  14      388.42      408.41     48.85 o 
 -21   3  14       12.46       20.32     12.63 o 
 -20   3  14       89.59       72.49     15.76 o 
 -19   3  14        8.53        4.74     10.28 o 
 -18   3  14      351.22      333.90     30.78 o 
 -17   3  14       77.02       34.91     11.88 o 
 -16   3  14        3.45        1.38      7.21 o 
 -15   3  14     2168.63     2173.18     52.21 o 
 -14   3  14     1286.92     1274.03     38.42 o 
 -13   3  14      124.20      129.83     14.18 o 
 -12   3  14       26.52       25.11      8.43 o 
 -11   3  14      177.06      150.11     16.95 o 
 -10   3  14     1165.48     1239.39     39.49 o 
  -9   3  14       10.85        9.82      4.38 o 
  -8   3  14      580.65      607.18     25.90 o 
  -7   3  14       73.22       60.94      9.17 o 
  -6   3  14      842.66      798.46     27.93 o 
  -5   3  14        1.50        0.63      4.54 o 
  -4   3  14      476.38      489.83     24.49 o 
  -3   3  14        0.28       -0.89      4.93 o 
  -2   3  14        0.73       -1.19      4.69 o 
  -1   3  14       27.54       20.53      7.70 o 
   0   3  14      437.87      449.88     27.44 o 
   1   3  14       10.99        5.81      6.78 o 
   2   3  14      587.89      647.57     31.69 o 
   3   3  14       54.76       31.68     14.90 o 
   4   3  14      699.25      706.83     47.01 o 
   5   3  14       32.67       22.48     14.73 o 
   6   3  14      310.45      354.36     31.26 o 
   7   3  14      147.63      141.59     17.87 o 
   8   3  14      560.64      700.13     36.14 o 
   9   3  14        7.30        2.89     12.19 o 
  10   3  14        1.93      -12.06     13.17 o 
 -20   4  14       13.14       -0.60     12.25 o 
 -19   4  14      787.77     1016.05     48.86 o 
 -18   4  14       80.84      111.78     19.75 o 
 -17   4  14       35.25       29.78     12.30 o 
 -16   4  14       68.24       44.69     17.50 o 
 -15   4  14      109.18       93.18     24.68 o 
 -14   4  14       10.02        8.81      6.86 o 
 -13   4  14      167.31      178.51     19.08 o 
 -12   4  14        0.60        3.58      6.64 o 
 -11   4  14      225.13      212.08     21.02 o 
 -10   4  14      112.98      106.32     15.80 o 
  -9   4  14      141.28      162.29     18.28 o 
  -8   4  14        6.93       -2.72      5.74 o 
  -7   4  14       51.12       51.13     11.23 o 
  -6   4  14       23.62       13.58      7.30 o 
  -5   4  14     1023.02     1094.39     38.07 o 
  -4   4  14       36.29       30.67      9.82 o 
  -3   4  14       51.31       25.45      7.37 o 
  -2   4  14       84.20       98.18     20.29 o 
  -1   4  14      397.41      426.77     41.46 o 
   0   4  14        7.37        4.30      9.62 o 
   1   4  14        0.95        1.85      8.97 o 
   2   4  14       42.92       41.03     37.83 o 
   3   4  14       91.85       68.33     18.97 o 
   4   4  14      378.29      352.11     31.13 o 
   5   4  14       17.26       26.52     10.00 o 
   6   4  14      200.01      146.93     17.27 o 
   7   4  14       34.56        1.04      8.63 o 
   8   4  14        1.20       -9.26      9.47 o 
 -18   5  14       84.41       63.93     16.23 o 
 -17   5  14       70.33       42.73     33.86 o 
 -16   5  14        9.00       15.90     12.78 o 
 -15   5  14       16.50       12.24     11.27 o 
 -14   5  14      237.48      269.60     45.62 o 
 -13   5  14        0.32        0.54      9.30 o 
 -12   5  14       15.90       19.57     12.44 o 
 -11   5  14       40.61       35.84     11.70 o 
 -10   5  14      166.15      155.12     20.84 o 
  -9   5  14      237.00      273.99     25.26 o 
  -8   5  14       22.62       43.35     11.48 o 
  -7   5  14        6.91       -1.74      6.91 o 
  -6   5  14      235.65      243.62     23.49 o 
  -5   5  14      410.66      405.88     27.44 o 
  -4   5  14        1.59       -6.28      9.54 o 
  -3   5  14      172.33      194.40     30.27 o 
  -2   5  14       69.70       76.04     20.16 o 
  -1   5  14       63.24       56.61     17.73 o 
   0   5  14      456.09      519.19     47.92 o 
   1   5  14       24.69       23.46     14.85 o 
   2   5  14      224.95      274.78     37.01 o 
   3   5  14       17.43        7.67     14.26 o 
   4   5  14      132.56      119.53     20.82 o 
   5   5  14        5.58        4.22     11.14 o 
   6   5  14        6.94       -7.97     11.17 o 
 -15   6  14       33.60       22.55     15.61 o 
 -14   6  14       18.58       30.81     15.04 o 
 -13   6  14      155.74      115.76     40.40 o 
 -12   6  14       21.94       16.51     13.21 o 
 -11   6  14      321.51      307.81     50.92 o 
 -10   6  14      115.75       93.69     25.58 o 
  -9   6  14       33.59       26.63     12.34 o 
  -8   6  14        5.20        0.88      9.18 o 
  -7   6  14      172.15      172.36     28.67 o 
  -6   6  14       21.30        8.21      9.66 o 
  -5   6  14      249.29      214.28     33.20 o 
  -4   6  14      182.24      239.67     44.36 o 
  -3   6  14       66.22       37.82     34.99 o 
  -2   6  14      237.81      253.49     73.02 o 
  -1   6  14       26.26       12.03     13.43 o 
   0   6  14       28.65       -2.22     13.11 o 
   1   6  14      127.27      127.83     21.95 o 
   2   6  14        6.00        7.05     11.03 o 
   3   6  14       27.94       14.33     12.82 o 
 -23   1  15       23.02       17.13     25.76 o 
 -22   1  15        0.03        8.79     13.42 o 
 -21   1  15       75.38       76.06     27.01 o 
 -20   1  15       59.72       35.22     13.73 o 
 -19   1  15        0.19        3.08      6.22 o 
 -18   1  15        0.71        0.09      5.91 o 
 -17   1  15      189.48      185.09     16.57 o 
 -16   1  15       33.06       22.40      7.64 o 
 -15   1  15       87.82       69.40      9.03 o 
 -14   1  15       30.10       49.09      8.28 o 
 -13   1  15        0.25        1.99      3.02 o 
 -12   1  15      195.37      228.85     10.53 o 
 -11   1  15      661.51      708.13     16.73 o 
 -10   1  15       90.25       83.39      7.09 o 
  -9   1  15      121.84      134.07      8.73 o 
  -8   1  15       79.18       80.59      7.27 o 
  -7   1  15      963.37     1019.44     22.23 o 
  -6   1  15      172.73      205.81     11.46 o 
  -5   1  15        0.02       -1.99      2.43 o 
  -4   1  15      107.06       88.55      7.69 o 
  -3   1  15      180.97      166.93     11.26 o 
  -2   1  15      299.63      289.73     13.83 o 
  -1   1  15      507.43      525.56     18.03 o 
   0   1  15        1.26       -4.50      4.50 o 
   1   1  15       25.43       20.22      5.96 o 
   2   1  15       40.39       41.86     10.93 o 
   3   1  15      105.66       94.22     14.50 o 
   4   1  15       41.47       31.50      8.14 o 
   5   1  15      608.60      673.40    119.05 o 
   6   1  15      393.49      388.37     38.82 o 
   7   1  15       91.50      104.88     23.19 o 
   8   1  15       47.02       37.98     15.38 o 
   9   1  15       67.29       91.02     27.16 o 
  10   1  15       18.37       18.44     11.62 o 
 -23   2  15       99.89      100.64     23.83 o 
 -22   2  15      347.57      373.22     39.89 o 
 -21   2  15        7.60       14.56     12.89 o 
 -20   2  15        0.00        8.11      8.81 o 
 -19   2  15       98.93      114.27     18.64 o 
 -18   2  15       39.99       20.35      9.09 o 
 -17   2  15      509.58      552.77     27.38 o 
 -16   2  15      686.88      628.54     27.11 o 
 -15   2  15       63.38       79.24     11.79 o 
 -14   2  15      813.84      788.50     28.24 o 
 -13   2  15      806.08      700.30     29.43 o 
 -12   2  15     1078.71     1054.11     45.50 o 
 -11   2  15      123.96      114.58     11.42 o 
 -10   2  15       71.57       70.62      9.53 o 
  -9   2  15      490.71      547.75     20.88 o 
  -8   2  15     1848.14     1822.70     36.25 o 
  -7   2  15      344.46      365.20     16.51 o 
  -6   2  15        8.82        6.66      3.61 o 
  -5   2  15      491.82      501.81     21.85 o 
  -4   2  15      181.32      211.16     13.70 o 
  -3   2  15     1242.13     1327.13     32.96 o 
  -2   2  15      132.79      102.05     10.83 o 
  -1   2  15      215.35      217.12     17.35 o 
   0   2  15        1.15        0.32      5.14 o 
   1   2  15        7.41        6.48      6.41 o 
   2   2  15      765.19      762.97     34.07 o 
   3   2  15      334.15      326.97     30.25 o 
   4   2  15       69.58       52.91     12.81 o 
   5   2  15      267.10      276.54     27.11 o 
   6   2  15       29.66        7.34      8.93 o 
   7   2  15       89.35       52.24     17.80 o 
   8   2  15       31.83        0.84     10.02 o 
   9   2  15      153.38      198.35     31.09 o 
  10   2  15        4.00        3.15     11.62 o 
 -22   3  15       97.07      102.54     23.37 o 
 -21   3  15        1.01        3.22      9.02 o 
 -20   3  15        7.47        1.41      9.70 o 
 -19   3  15      101.34       89.96     17.76 o 
 -18   3  15      174.82      180.33     22.87 o 
 -17   3  15       11.04       -0.47      8.91 o 
 -16   3  15        0.05        4.39      6.45 o 
 -15   3  15       95.85       73.33     11.74 o 
 -14   3  15      235.86      220.98     19.08 o 
 -13   3  15        1.94        2.93      5.97 o 
 -12   3  15      627.35      645.45     29.22 o 
 -11   3  15      578.38      600.82     28.52 o 
 -10   3  15      485.10      496.87     23.43 o 
  -9   3  15      367.57      371.16     21.00 o 
  -8   3  15      298.99      297.47     19.06 o 
  -7   3  15      233.87      214.13     18.29 o 
  -6   3  15       67.56       64.77     11.93 o 
  -5   3  15       23.98        5.89      6.69 o 
  -4   3  15      571.65      610.63     26.70 o 
  -3   3  15       17.46        5.57      6.17 o 
  -2   3  15       24.46       21.04      6.86 o 
  -1   3  15       16.31       13.88      7.70 o 
   0   3  15       93.15      107.62     19.40 o 
   1   3  15       54.00       40.72     13.09 o 
   2   3  15        1.89        3.61      7.64 o 
   3   3  15      379.08      382.25     37.12 o 
   4   3  15       61.44       63.18     15.94 o 
   5   3  15       53.00       45.16     13.83 o 
   6   3  15        2.25       12.99     10.03 o 
   7   3  15       17.50       16.90      9.66 o 
   8   3  15       24.83       18.08     15.88 o 
   9   3  15       13.48        8.31     14.86 o 
 -20   4  15      237.58      226.18     28.84 o 
 -19   4  15      174.19      180.95     35.55 o 
 -18   4  15        8.68       -4.79      9.17 o 
 -17   4  15      370.57      414.20     34.43 o 
 -16   4  15       32.57       17.79     17.50 o 
 -15   4  15      218.22      164.34     20.99 o 
 -14   4  15       71.06       41.30      8.98 o 
 -13   4  15      544.58      647.06     40.11 o 
 -12   4  15      142.52      129.88     16.74 o 
 -11   4  15       69.85       54.00     11.09 o 
 -10   4  15        2.37        3.38      6.66 o 
  -9   4  15        2.31        2.06      6.03 o 
  -8   4  15      280.36      293.41     24.14 o 
  -7   4  15      790.21      761.54     33.23 o 
  -6   4  15      208.75      170.24     18.14 o 
  -5   4  15       94.88       77.48     12.70 o 
  -4   4  15      284.84      330.60     21.89 o 
  -3   4  15       97.24      149.31     26.00 o 
  -2   4  15       25.16       18.85     14.65 o 
  -1   4  15       81.54       50.83     36.24 o 
   0   4  15      227.38      246.65     32.39 o 
   1   4  15      289.90      286.52     54.37 o 
   2   4  15      324.53      288.75     35.83 o 
   3   4  15        1.91       -2.78     12.41 o 
   4   4  15      317.21      309.29     46.02 o 
   5   4  15      481.25      538.74     41.30 o 
   6   4  15       52.48       20.78      9.90 o 
   7   4  15      132.76      114.51     17.49 o 
 -18   5  15       29.46       26.83     15.52 o 
 -17   5  15        0.17       -6.96     12.22 o 
 -16   5  15       98.76      115.17     26.29 o 
 -15   5  15        6.68        6.38     10.61 o 
 -14   5  15       14.98        7.61     12.61 o 
 -13   5  15        8.14        9.99      7.47 o 
 -12   5  15       17.52       12.48     14.26 o 
 -11   5  15        6.32       -2.55      7.75 o 
 -10   5  15       29.13       34.34     10.91 o 
  -9   5  15      330.30      329.63     30.14 o 
  -8   5  15      131.22      124.37     17.89 o 
  -7   5  15        0.36        3.66      7.35 o 
  -6   5  15       18.59       23.71      9.96 o 
  -5   5  15       93.75       91.07     15.37 o 
  -4   5  15      456.18      584.05     54.37 o 
  -3   5  15       83.83       85.08     21.45 o 
  -2   5  15      114.74      138.45     25.62 o 
  -1   5  15       19.45       30.19     17.86 o 
   0   5  15      109.72       87.91     22.64 o 
   1   5  15       18.21       13.29     13.41 o 
   2   5  15       23.88       17.73     14.80 o 
   3   5  15       15.25        6.54     14.53 o 
   4   5  15       21.71        9.18     12.08 o 
   5   5  15      426.09      430.37     36.94 o 
 -14   6  15       60.24       64.57     17.51 o 
 -13   6  15      159.96      144.41     22.52 o 
 -12   6  15       15.15       28.59     18.27 o 
 -11   6  15       58.41       47.29     16.39 o 
 -10   6  15        0.96        5.48      9.12 o 
  -9   6  15       10.30       16.48     11.34 o 
  -8   6  15      252.14      299.23     33.90 o 
  -7   6  15      190.66      184.04     22.76 o 
  -6   6  15        1.94        4.01     13.09 o 
  -5   6  15        1.71        6.09     13.79 o 
  -4   6  15       22.84       32.39     20.46 o 
  -3   6  15        1.71       -8.16     13.03 o 
  -2   6  15        8.97       25.08     19.95 o 
  -1   6  15        1.71       -1.77     13.36 o 
   0   6  15      613.13      728.19     61.15 o 
   1   6  15       13.26       20.70     13.55 o 
 -21   0  16       25.48       58.55     21.11 o 
 -20   0  16      287.32      382.81     47.14 o 
 -19   0  16      118.09      155.77     28.90 o 
 -18   0  16      507.60      520.51     27.89 o 
 -17   0  16       55.54       29.83      9.85 o 
 -16   0  16        1.85        9.76      6.33 o 
 -15   0  16       46.82       83.96     13.11 o 
 -14   0  16      268.41      288.90     18.41 o 
 -13   0  16      785.52      702.11     26.47 o 
 -12   0  16     3313.59     3285.80     65.03 o 
 -11   0  16      244.30      236.65     18.02 o 
 -10   0  16       36.87       29.90      7.22 o 
  -9   0  16      122.87      144.65     13.69 o 
  -8   0  16     2023.97     2028.68     55.28 o 
  -7   0  16      729.40      710.02     26.75 o 
  -6   0  16     1367.34     1271.70     36.48 o 
  -5   0  16      111.09      124.12     13.03 o 
  -4   0  16      731.94      759.75     28.24 o 
  -3   0  16     1631.42     1617.66     52.70 o 
  -2   0  16      796.98      870.30     38.16 o 
  -1   0  16     1309.81     1454.88     52.12 o 
   0   0  16      434.32      484.01     29.39 o 
   1   0  16        1.51        4.49      7.34 o 
   2   0  16      752.28      714.22     35.85 o 
   3   0  16        0.88        7.58     11.13 o 
   4   0  16       31.05       41.98     17.46 o 
   5   0  16        9.83       -2.07     16.73 o 
   6   0  16     1249.07     1271.32     89.11 o 
   7   0  16      197.37      195.48     38.03 o 
   8   0  16     1018.42     1307.42     96.08 o 
   9   0  16       17.34       91.58     40.19 o 
  10   0  16      467.93      519.10     74.40 o 
 -23   1  16       76.94       70.93     20.29 o 
 -22   1  16       65.47       77.27     20.00 o 
 -21   1  16      312.19      313.24     34.54 o 
 -20   1  16      307.34      317.15     23.29 o 
 -19   1  16      813.55      912.33     46.92 o 
 -18   1  16      109.24      113.23     15.68 o 
 -17   1  16      179.91      190.91     17.46 o 
 -16   1  16      606.56      644.38     26.10 o 
 -15   1  16       52.50       70.00      9.15 o 
 -14   1  16       12.98        5.93      4.52 o 
 -13   1  16      611.45      566.19     17.05 o 
 -12   1  16      490.98      504.70     15.83 o 
 -11   1  16      338.16      381.49     14.22 o 
 -10   1  16      326.25      307.16     14.07 o 
  -9   1  16     1769.18     1756.82     31.19 o 
  -8   1  16        9.65        5.91      3.97 o 
  -7   1  16      817.32      815.25     23.37 o 
  -6   1  16      345.06      367.12     14.53 o 
  -5   1  16     1138.38     1129.32     24.65 o 
  -4   1  16       13.82       11.82      7.12 o 
  -3   1  16      599.90      577.12     21.59 o 
  -2   1  16       30.39       13.65     13.59 o 
  -1   1  16      356.89      387.50     19.88 o 
   0   1  16       11.29        4.00      5.56 o 
   1   1  16     1342.65     1426.57     37.17 o 
   2   1  16        0.05        2.26      5.61 o 
   3   1  16      370.24      400.54     29.54 o 
   4   1  16      113.08      109.35     17.12 o 
   5   1  16      405.24      334.21     49.45 o 
   6   1  16       30.63       44.92     16.78 o 
   7   1  16        4.22        0.69     16.36 o 
   8   1  16       14.19       28.29     16.22 o 
   9   1  16       48.19       38.33     17.52 o 
  10   1  16       22.41       35.80     19.14 o 
 -23   2  16       55.74       47.12     21.07 o 
 -22   2  16       16.20       15.97     12.78 o 
 -21   2  16       13.83        7.29     10.83 o 
 -20   2  16      167.36      178.00     22.49 o 
 -19   2  16       84.20       81.02     31.28 o 
 -18   2  16     1022.86     1052.63     36.39 o 
 -17   2  16        2.70       -1.95      7.08 o 
 -16   2  16      323.13      279.10     29.10 o 
 -15   2  16       40.35       25.59     10.43 o 
 -14   2  16      837.19      804.16     32.24 o 
 -13   2  16      503.32      536.26     32.91 o 
 -12   2  16      133.91      134.39     13.22 o 
 -11   2  16       93.60       85.47     10.48 o 
 -10   2  16       76.34       64.10      9.71 o 
  -9   2  16       40.87       43.18      7.93 o 
  -8   2  16      183.70      179.01     23.10 o 
  -7   2  16      589.96      607.37     22.75 o 
  -6   2  16      284.98      294.97     22.86 o 
  -5   2  16      102.49      100.07     10.92 o 
  -4   2  16      296.33      283.83     16.96 o 
  -3   2  16      680.89      667.44     24.17 o 
  -2   2  16      351.59      330.04     20.44 o 
  -1   2  16      431.66      408.76     21.44 o 
   0   2  16      199.56      159.53     30.74 o 
   1   2  16      226.12      216.28     23.95 o 
   2   2  16       12.12       20.48      9.64 o 
   3   2  16      144.10      141.05     23.26 o 
   4   2  16      627.15      639.32     33.80 o 
   5   2  16       56.95       29.15     12.49 o 
   6   2  16       40.08       30.16     16.10 o 
   7   2  16        8.33        6.77     11.76 o 
   8   2  16      224.42      225.59     33.35 o 
   9   2  16      187.59      205.97     33.77 o 
 -22   3  16       32.47       18.13     16.74 o 
 -21   3  16      129.48      116.91     19.43 o 
 -20   3  16       55.75       30.19     12.88 o 
 -19   3  16      317.66      352.41     31.15 o 
 -18   3  16      233.57      238.05     26.62 o 
 -17   3  16       17.48       12.51      7.63 o 
 -16   3  16      413.69      479.75     37.74 o 
 -15   3  16      699.15      701.87     48.65 o 
 -14   3  16       46.36       57.13     11.65 o 
 -13   3  16       18.39        7.94      7.25 o 
 -12   3  16       14.12        7.22      7.28 o 
 -11   3  16       83.61       76.46     12.46 o 
 -10   3  16       24.67       18.43      7.77 o 
  -9   3  16      713.79      695.80     55.02 o 
  -8   3  16        8.15        3.11      5.52 o 
  -7   3  16      216.23      217.02     22.93 o 
  -6   3  16      500.96      441.19     30.01 o 
  -5   3  16     2220.37     2232.58     61.49 o 
  -4   3  16      668.74      628.82     34.96 o 
  -3   3  16       50.86       29.51      7.34 o 
  -2   3  16       33.38       25.20     11.76 o 
  -1   3  16      267.76      364.25     37.01 o 
   0   3  16       88.88       90.50     14.95 o 
   1   3  16       14.10       16.09      6.64 o 
   2   3  16       21.83       13.28     10.26 o 
   3   3  16       95.23      102.62     17.87 o 
   4   3  16       83.27       60.68     15.01 o 
   5   3  16       88.28       84.24     17.41 o 
   6   3  16       13.00       16.10     10.37 o 
   7   3  16      408.18      560.62     51.36 o 
   8   3  16       19.56       33.79     18.07 o 
 -20   4  16        1.02      -10.05     10.05 o 
 -19   4  16       28.52       24.44     14.32 o 
 -18   4  16      326.58      342.09     33.32 o 
 -17   4  16       98.13       79.27     15.55 o 
 -16   4  16      153.01      133.79     20.72 o 
 -15   4  16      119.66       99.58     15.28 o 
 -14   4  16      244.55      208.60     19.94 o 
 -13   4  16       43.91       44.14     18.61 o 
 -12   4  16        4.94        2.97      7.22 o 
 -11   4  16      278.77      236.34     31.24 o 
 -10   4  16     1429.07     1416.52     47.24 o 
  -9   4  16        5.01        0.37      7.46 o 
  -8   4  16      822.93      973.42     52.00 o 
  -7   4  16       21.30       28.56      9.47 o 
  -6   4  16      225.50      188.56     19.82 o 
  -5   4  16       21.46        4.58      7.44 o 
  -4   4  16      144.25      121.78     20.55 o 
  -3   4  16      156.34      135.83     24.23 o 
  -2   4  16      715.12      792.14     47.93 o 
  -1   4  16        0.74        1.64      9.32 o 
   0   4  16        5.48       15.55     12.57 o 
   1   4  16       32.88       16.61     13.79 o 
   2   4  16        6.96        7.76     12.15 o 
   3   4  16      542.16      582.80     52.69 o 
   4   4  16     1121.15     1287.65     75.62 o 
   5   4  16       12.72        5.19     10.64 o 
   6   4  16        0.52       -0.27     11.00 o 
 -18   5  16       33.61       -4.76     30.40 o 
 -17   5  16      148.59      118.82     23.38 o 
 -16   5  16        3.07       -3.54     10.05 o 
 -15   5  16       22.53       13.97     12.60 o 
 -14   5  16      126.39       95.74     32.85 o 
 -13   5  16        0.07        0.20      7.89 o 
 -12   5  16       32.90       15.36      9.91 o 
 -11   5  16       81.99       59.60     13.11 o 
 -10   5  16        1.87        2.00      7.24 o 
  -9   5  16      274.67      227.80     31.44 o 
  -8   5  16       74.04       39.80     20.40 o 
  -7   5  16       12.22        9.06      9.18 o 
  -6   5  16      168.52      158.05     19.78 o 
  -5   5  16      174.41      254.29     34.52 o 
  -4   5  16        0.34        2.69     12.07 o 
  -3   5  16      204.32      278.73     36.18 o 
  -2   5  16        5.49       20.03     13.89 o 
  -1   5  16       39.96       26.86     16.43 o 
   0   5  16      147.32      138.18     28.07 o 
   1   5  16       67.30       73.20     31.51 o 
   2   5  16        6.09        1.73     14.36 o 
   3   5  16      160.95      177.86     50.33 o 
   4   5  16       65.16       70.43     18.46 o 
 -14   6  16       19.12       13.61     12.74 o 
 -13   6  16        1.64       -4.71      9.81 o 
 -12   6  16      169.35      136.20     21.02 o 
 -11   6  16       13.58       16.27     10.44 o 
 -10   6  16       72.65       83.69     18.18 o 
  -9   6  16       52.25       50.23     17.59 o 
  -8   6  16      136.26      166.32     21.60 o 
  -7   6  16        7.46        6.87     13.75 o 
  -6   6  16       13.89       11.03     13.83 o 
  -5   6  16       55.00       70.00     24.01 o 
  -4   6  16        0.52      -13.53     13.53 o 
  -3   6  16       13.93        4.73     14.19 o 
  -2   6  16        8.90       17.42     16.12 o 
  -1   6  16        0.96       -8.13     11.63 o 
   0   6  16       64.63       58.35     23.39 o 
 -23   1  17       23.65       35.47     18.25 o 
 -22   1  17       48.32       46.03     18.65 o 
 -21   1  17       75.59      132.92     28.97 o 
 -20   1  17        0.09        7.46      7.08 o 
 -19   1  17        1.12        3.31      7.43 o 
 -18   1  17       54.67       63.78     11.19 o 
 -17   1  17      179.70      225.50     22.08 o 
 -16   1  17       66.06       51.87     10.44 o 
 -15   1  17        0.01       -5.38      5.38 o 
 -14   1  17      242.39      257.02     21.38 o 
 -13   1  17        3.99        5.03      4.90 o 
 -12   1  17        7.23        1.47      4.54 o 
 -11   1  17       18.16        8.98      4.21 o 
 -10   1  17      418.07      442.38     17.61 o 
  -9   1  17     1669.92     1736.07     47.96 o 
  -8   1  17      233.78      208.12     14.66 o 
  -7   1  17      465.12      461.90     17.99 o 
  -6   1  17       66.95       67.64      9.20 o 
  -5   1  17       41.39       23.25      6.04 o 
  -4   1  17        8.09        3.26      5.32 o 
  -3   1  17       94.07       72.53      9.82 o 
  -2   1  17      102.56       82.81     10.36 o 
  -1   1  17        0.50        1.84      4.13 o 
   0   1  17       38.24       29.18      7.90 o 
   1   1  17       73.50       43.34     13.85 o 
   2   1  17      419.49      420.69     30.47 o 
   3   1  17      102.40       83.77     14.41 o 
   4   1  17       87.66       53.82     21.90 o 
   5   1  17      769.72      821.81     87.15 o 
   6   1  17      124.34      123.09     34.35 o 
   7   1  17       11.07       -2.02     29.61 o 
   8   1  17      271.93      292.20     38.32 o 
   9   1  17        5.49       14.89     18.10 o 
 -23   2  17      251.25      303.66     48.10 o 
 -22   2  17      520.13      565.68     53.07 o 
 -21   2  17       54.78       54.07     14.14 o 
 -20   2  17       80.16       46.08     13.76 o 
 -19   2  17      121.76      154.87     22.86 o 
 -18   2  17      138.57      147.53     16.88 o 
 -17   2  17        7.88       16.17      8.10 o 
 -16   2  17      172.28      173.27     16.80 o 
 -15   2  17       47.38       33.45      8.15 o 
 -14   2  17       57.37       72.61     12.12 o 
 -13   2  17        1.28        2.15      5.68 o 
 -12   2  17        0.93        2.70      5.36 o 
 -11   2  17     1017.00     1049.42     31.61 o 
 -10   2  17       31.33       18.72      6.82 o 
  -9   2  17      184.89      189.87     21.65 o 
  -8   2  17      396.22      401.56     28.80 o 
  -7   2  17      110.44      108.70     13.12 o 
  -6   2  17       21.35       22.73      8.64 o 
  -5   2  17       97.14       91.28     12.97 o 
  -4   2  17      150.92      142.48     13.39 o 
  -3   2  17      278.46      291.15     19.41 o 
  -2   2  17       31.80       24.28      6.50 o 
  -1   2  17      155.02      160.65     18.13 o 
   0   2  17      320.83      297.36     50.16 o 
   1   2  17       90.78       50.59     13.28 o 
   2   2  17        0.02       -4.42      6.75 o 
   3   2  17      124.06      136.99     19.58 o 
   4   2  17        0.05       -5.35      8.33 o 
   5   2  17       14.15       -5.98      9.85 o 
   6   2  17       40.65       27.99     17.28 o 
   7   2  17       38.52       23.19     15.70 o 
   8   2  17        6.29       17.60     15.32 o 
 -21   3  17       93.19       53.60     16.95 o 
 -20   3  17      174.41      113.90     25.29 o 
 -19   3  17       85.94       92.01     17.60 o 
 -18   3  17       26.22       20.22     10.49 o 
 -17   3  17      153.84      147.09     17.67 o 
 -16   3  17       73.10       68.69     12.27 o 
 -15   3  17        4.92       -5.61      5.61 o 
 -14   3  17        0.09        2.23      5.85 o 
 -13   3  17      213.13      189.77     26.68 o 
 -12   3  17      346.82      331.41     26.24 o 
 -11   3  17       66.42       54.36     12.52 o 
 -10   3  17      138.53      165.84     24.98 o 
  -9   3  17       12.00        8.43      7.56 o 
  -8   3  17       60.38       43.55     10.55 o 
  -7   3  17       79.78      105.88     18.45 o 
  -6   3  17      184.04      168.00     20.50 o 
  -5   3  17      259.23      230.41     29.99 o 
  -4   3  17      134.70      123.51     15.20 o 
  -3   3  17        5.27        2.13      6.35 o 
  -2   3  17      244.37      218.02     28.92 o 
  -1   3  17      102.16      102.66     21.62 o 
   0   3  17       34.33       26.12     10.26 o 
   1   3  17        1.71        4.49      7.59 o 
   2   3  17       10.77       13.41      6.85 o 
   3   3  17        1.52       10.88     10.36 o 
   4   3  17        4.27       -1.19      9.33 o 
   5   3  17        1.53        5.52      9.95 o 
   6   3  17       35.27       32.73     14.88 o 
   7   3  17        0.02        4.92     13.63 o 
 -20   4  17       15.73       28.48     15.17 o 
 -19   4  17      211.63      247.22     42.28 o 
 -18   4  17       45.76       33.07     12.96 o 
 -17   4  17       12.48       13.12      9.58 o 
 -16   4  17       18.59       13.73     11.45 o 
 -15   4  17        7.34        7.83      8.23 o 
 -14   4  17      226.50      220.87     53.19 o 
 -13   4  17      138.40      145.91     19.15 o 
 -12   4  17      268.11      328.00     42.76 o 
 -11   4  17       58.19       55.41     13.13 o 
 -10   4  17       68.41       46.89     18.60 o 
  -9   4  17      623.08      702.99     35.21 o 
  -8   4  17       76.75       70.70     13.50 o 
  -7   4  17      550.65      606.03     36.81 o 
  -6   4  17        0.03       -5.60      6.11 o 
  -5   4  17       76.22       44.07     12.88 o 
  -4   4  17      148.60      142.87     25.43 o 
  -3   4  17        0.96        4.67     10.59 o 
  -2   4  17       31.85       22.38     14.01 o 
  -1   4  17        3.43       -4.44      9.39 o 
   0   4  17      393.08      492.32     80.41 o 
   1   4  17        9.97       15.34     13.52 o 
   2   4  17       43.02       35.54     18.22 o 
   3   4  17        6.55       13.89     14.69 o 
   4   4  17        0.73        3.36     15.09 o 
   5   4  17       63.99       47.41     15.23 o 
 -17   5  17      254.28      209.54     26.22 o 
 -16   5  17      160.37       83.21     29.43 o 
 -15   5  17        7.67        0.36     10.93 o 
 -14   5  17        7.25       -1.28     11.10 o 
 -13   5  17      454.30      487.12     36.09 o 
 -12   5  17        0.95       -2.41      8.97 o 
 -11   5  17       91.39      104.24     20.06 o 
 -10   5  17        0.07       -0.90      7.91 o 
  -9   5  17      110.97      105.32     16.98 o 
  -8   5  17      280.41      282.99     26.56 o 
  -7   5  17      148.56      186.73     22.91 o 
  -6   5  17       52.56       50.70     13.12 o 
  -5   5  17      508.55      599.89     53.06 o 
  -4   5  17       11.86        5.86     12.05 o 
  -3   5  17       51.30       68.99     20.38 o 
  -2   5  17       40.29       18.45     14.61 o 
  -1   5  17        4.91        1.07     13.69 o 
   0   5  17       95.38       91.07     24.19 o 
   1   5  17      143.46      157.11     30.28 o 
   2   5  17       14.23       -3.78     13.58 o 
   3   5  17       29.86       13.91     17.03 o 
 -13   6  17      156.75      165.18     23.60 o 
 -12   6  17      147.40      142.76     21.44 o 
 -11   6  17       15.86       17.74     11.53 o 
 -10   6  17        2.58        9.93     10.80 o 
  -9   6  17      208.99      204.33     25.35 o 
  -8   6  17      572.03      650.20     39.62 o 
  -7   6  17       14.33       33.86     17.77 o 
  -6   6  17       62.64       30.90     18.95 o 
  -5   6  17       57.31       36.86     21.36 o 
  -4   6  17     1086.52     1282.90    188.89 o 
  -3   6  17       86.12      120.37     29.16 o 
  -2   6  17       65.40       79.82     24.09 o 
 -22   0  18       65.60       36.89     22.05 o 
 -21   0  18      141.29      243.35     40.37 o 
 -20   0  18      181.36      201.42     35.05 o 
 -19   0  18      127.28      110.03     24.92 o 
 -18   0  18       62.99       26.45     15.53 o 
 -17   0  18     1065.18     1109.22     42.84 o 
 -16   0  18     2950.23     2999.25     69.72 o 
 -15   0  18      503.41      533.17     26.84 o 
 -14   0  18        0.72        8.03      5.70 o 
 -13   0  18      331.71      359.72     21.37 o 
 -12   0  18      205.43      188.34     21.93 o 
 -11   0  18      716.42      726.48     35.64 o 
 -10   0  18      149.28      130.11     17.91 o 
  -9   0  18     1862.20     1804.72     57.54 o 
  -8   0  18      275.02      292.64     26.23 o 
  -7   0  18      181.77      150.75     32.24 o 
  -6   0  18      442.07      482.95     42.06 o 
  -5   0  18      182.41      199.65     22.11 o 
  -4   0  18      559.17      604.89     33.03 o 
  -3   0  18      163.87      148.92     20.52 o 
  -2   0  18       32.49       30.17     10.18 o 
  -1   0  18      345.94      329.66     30.15 o 
   0   0  18        0.05       -7.49     11.10 o 
   1   0  18      321.26      308.95     29.04 o 
   2   0  18       26.99       12.11     17.83 o 
   3   0  18      438.96      465.91     61.47 o 
   4   0  18       50.96       14.05     22.33 o 
   5   0  18      650.16      652.26     64.03 o 
   6   0  18     1155.84     1419.73     98.18 o 
   7   0  18       44.30      121.13     39.64 o 
   8   0  18        1.31        3.75     30.88 o 
 -23   1  18        0.26        2.39     17.00 o 
 -22   1  18      695.69      731.58     47.38 o 
 -21   1  18      182.66      220.67     20.08 o 
 -20   1  18      171.78      138.64     16.60 o 
 -19   1  18        3.83        6.55      7.01 o 
 -18   1  18      177.64      199.83     18.60 o 
 -17   1  18      138.62      146.06     15.83 o 
 -16   1  18      233.58      256.64     19.72 o 
 -15   1  18       32.48       18.87      7.34 o 
 -14   1  18      313.28      330.58     37.92 o 
 -13   1  18      322.54      350.12     23.32 o 
 -12   1  18        1.34        2.14      4.30 o 
 -11   1  18       22.44       14.39      5.67 o 
 -10   1  18      422.31      393.80     20.60 o 
  -9   1  18        3.59        6.50      4.69 o 
  -8   1  18     1944.23     1915.27     42.68 o 
  -7   1  18     2029.93     2119.87     45.33 o 
  -6   1  18     1529.98     1555.79     37.90 o 
  -5   1  18        0.42        1.01      4.97 o 
  -4   1  18      113.28       96.33     11.47 o 
  -3   1  18      336.69      316.18     20.46 o 
  -2   1  18      741.92      805.46     28.22 o 
  -1   1  18        0.11        4.42      4.85 o 
   0   1  18        8.05        9.28      7.10 o 
   1   1  18        4.20       -1.66      9.05 o 
   2   1  18      144.53      143.62     19.10 o 
   3   1  18       18.23       20.06     21.72 o 
   4   1  18      177.89      182.20     29.84 o 
   5   1  18        0.10        8.47     12.72 o 
   6   1  18      891.58      757.49     71.94 o 
   7   1  18       34.87        7.68     10.01 o 
   8   1  18       33.48       29.92     22.03 o 
 -22   2  18       29.67       32.04     12.79 o 
 -21   2  18      470.01      521.20     38.57 o 
 -20   2  18      143.80      122.24     19.63 o 
 -19   2  18      822.99      917.89     35.57 o 
 -18   2  18      101.63       94.65     14.87 o 
 -17   2  18      427.49      468.85     43.07 o 
 -16   2  18      510.78      515.75     27.79 o 
 -15   2  18       95.85       97.62     31.63 o 
 -14   2  18       16.97       23.16      7.62 o 
 -13   2  18      507.70      540.31     28.81 o 
 -12   2  18       81.49       79.75     11.29 o 
 -11   2  18       10.41        3.42      5.91 o 
 -10   2  18      104.63       61.68     10.98 o 
  -9   2  18      599.46      575.10     27.50 o 
  -8   2  18       98.73       84.87     12.77 o 
  -7   2  18      387.65      424.57     45.97 o 
  -6   2  18        0.51       -5.13      5.13 o 
  -5   2  18     1250.63     1380.55     43.52 o 
  -4   2  18        4.65        1.91      4.81 o 
  -3   2  18      941.04     1030.81     31.90 o 
  -2   2  18       38.82       34.48      8.96 o 
  -1   2  18       98.53      104.44     16.01 o 
   0   2  18        0.01       -7.57     11.78 o 
   1   2  18      537.48      563.93     39.63 o 
   2   2  18        0.56       -7.37      7.41 o 
   3   2  18      156.70      184.64     22.49 o 
   4   2  18      145.76      162.15     36.47 o 
   5   2  18       30.89       34.16     38.50 o 
   6   2  18        3.25       20.88     18.01 o 
   7   2  18      114.86      179.44     31.91 o 
 -21   3  18        8.70       -2.45     10.13 o 
 -20   3  18      155.61      103.68     20.85 o 
 -19   3  18       30.37       17.07     10.33 o 
 -18   3  18     1235.98     1329.52     46.59 o 
 -17   3  18       92.34      105.74     13.74 o 
 -16   3  18      288.84      315.62     24.68 o 
 -15   3  18      130.63       94.60     25.35 o 
 -14   3  18      223.90      235.17     22.59 o 
 -13   3  18       71.94       60.74     12.36 o 
 -12   3  18      858.93      891.28     47.86 o 
 -11   3  18      194.82      157.67     22.68 o 
 -10   3  18      939.55      975.42     38.14 o 
  -9   3  18       43.55       45.93     14.93 o 
  -8   3  18        4.26       10.25      8.88 o 
  -7   3  18      103.95      118.23     19.94 o 
  -6   3  18      446.33      440.77     27.17 o 
  -5   3  18        0.40        0.91      5.25 o 
  -4   3  18      463.02      470.77     43.02 o 
  -3   3  18      242.79      204.10     28.24 o 
  -2   3  18        2.87        7.83      9.97 o 
  -1   3  18       20.44       17.92     12.48 o 
   0   3  18      207.36      267.33     46.68 o 
   1   3  18       84.93       82.19     15.98 o 
   2   3  18       43.76       45.13     13.50 o 
   3   3  18       86.31       78.05     14.44 o 
   4   3  18      117.78       93.72     17.49 o 
   5   3  18      127.86      137.63     23.49 o 
   6   3  18      130.89      134.88     29.96 o 
 -20   4  18      119.27       65.31     40.76 o 
 -19   4  18      343.57      301.66     30.46 o 
 -18   4  18        0.12       -2.17      8.55 o 
 -17   4  18        7.45       -7.35     22.19 o 
 -16   4  18        1.46       -2.66      7.77 o 
 -15   4  18       48.54       22.29     12.27 o 
 -14   4  18      159.88      153.58     20.39 o 
 -13   4  18      112.08      112.21     17.56 o 
 -12   4  18      255.87      208.79     22.03 o 
 -11   4  18       22.46        0.99      8.26 o 
 -10   4  18      136.78      119.04     17.10 o 
  -9   4  18      467.88      485.41     37.67 o 
  -8   4  18       41.32       29.24     11.86 o 
  -7   4  18       15.53       11.80      8.66 o 
  -6   4  18      292.60      322.20     26.51 o 
  -5   4  18      450.57      502.54     30.52 o 
  -4   4  18        4.92       10.70     11.75 o 
  -3   4  18       48.96       48.28     16.63 o 
  -2   4  18       12.04       -2.31     18.81 o 
  -1   4  18        3.71       -2.80     10.51 o 
   0   4  18        8.48       15.12     14.18 o 
   1   4  18      224.83      277.79     37.59 o 
   2   4  18       24.19       18.61     15.34 o 
   3   4  18      260.60      306.64     69.16 o 
   4   4  18       63.11       77.51     24.40 o 
 -17   5  18      142.01       86.63     32.69 o 
 -16   5  18        2.68       -0.55      9.12 o 
 -15   5  18       10.86       -2.12      9.80 o 
 -14   5  18       36.53       13.49     10.73 o 
 -13   5  18       25.95       23.49     12.20 o 
 -12   5  18       85.97       69.73     15.53 o 
 -11   5  18      127.14      132.56     25.44 o 
 -10   5  18      197.30      232.48     25.17 o 
  -9   5  18       13.64        4.51      8.91 o 
  -8   5  18       37.09       45.11     13.44 o 
  -7   5  18       91.10      107.11     17.61 o 
  -6   5  18      279.90      283.97     49.81 o 
  -5   5  18       36.60       59.32     18.89 o 
  -4   5  18       81.19       64.12     17.86 o 
  -3   5  18      123.02      132.60     26.73 o 
  -2   5  18        1.79       -2.62     12.71 o 
  -1   5  18        4.46        7.44     14.40 o 
   0   5  18       42.75       65.76     21.33 o 
   1   5  18        4.40       -7.46     13.28 o 
   2   5  18       14.22        8.63     16.97 o 
 -12   6  18        7.82        6.70     11.44 o 
 -11   6  18       29.39       25.17     16.85 o 
 -10   6  18       11.42        5.80      9.68 o 
  -9   6  18      118.55      101.19     18.06 o 
  -8   6  18        4.13        7.80     14.70 o 
  -7   6  18      356.94      493.54     52.76 o 
  -6   6  18        8.66       -4.08     16.83 o 
  -5   6  18       33.82       35.86     21.18 o 
  -4   6  18      157.16      174.17     32.99 o 
 -23   1  19       29.53       25.47     22.53 o 
 -22   1  19       45.85       87.03     25.57 o 
 -21   1  19        1.47       11.18      6.35 o 
 -20   1  19      105.13      107.22     20.43 o 
 -19   1  19       46.85       38.20      9.33 o 
 -18   1  19       65.87       66.74     11.95 o 
 -17   1  19        0.11       11.80      8.05 o 
 -16   1  19      182.06      127.74     14.61 o 
 -15   1  19       11.10        7.23      6.95 o 
 -14   1  19       33.34       28.60      9.21 o 
 -13   1  19      664.83      681.87     30.38 o 
 -12   1  19      461.35      463.54     27.12 o 
 -11   1  19      687.55      674.02     29.41 o 
 -10   1  19       37.23       16.40      6.26 o 
  -9   1  19       11.00        6.22      4.94 o 
  -8   1  19       43.99       50.77      9.01 o 
  -7   1  19        0.54       -1.32      4.20 o 
  -6   1  19      711.51      739.11     26.34 o 
  -5   1  19      237.53      234.98     24.61 o 
  -4   1  19        7.89        6.41      6.01 o 
  -3   1  19       83.29       85.47     11.18 o 
  -2   1  19      303.49      296.73     20.97 o 
  -1   1  19      160.59      171.22     16.67 o 
   0   1  19       71.30       38.01     12.48 o 
   1   1  19       44.53       27.48     10.99 o 
   2   1  19        5.58       10.26     10.65 o 
   3   1  19       95.06       72.23     20.20 o 
   4   1  19      399.94      450.27     45.04 o 
   5   1  19       40.38       56.98     19.65 o 
   6   1  19        0.01       25.73     15.35 o 
   7   1  19       18.04       13.15     12.68 o 
 -22   2  19       32.99       40.28     13.32 o 
 -21   2  19      137.49      125.47     20.59 o 
 -20   2  19      188.77      174.55     19.80 o 
 -19   2  19        2.10        8.10      8.63 o 
 -18   2  19        0.98        2.33      7.00 o 
 -17   2  19      221.86      267.39     22.34 o 
 -16   2  19       38.55       35.00      9.26 o 
 -15   2  19        0.18        1.28      5.86 o 
 -14   2  19       28.49        9.50      7.38 o 
 -13   2  19       58.59       41.80     11.81 o 
 -12   2  19       62.47       51.70     10.64 o 
 -11   2  19       64.64       42.89     10.00 o 
 -10   2  19       54.95       48.43     11.07 o 
  -9   2  19      672.04      763.57     32.36 o 
  -8   2  19        8.43        0.70      6.08 o 
  -7   2  19       51.02       50.52     11.19 o 
  -6   2  19      525.54      499.81     26.92 o 
  -5   2  19      454.63      463.69     32.80 o 
  -4   2  19       40.36       22.02      7.47 o 
  -3   2  19        0.05        3.11      3.37 o 
  -2   2  19       59.39       38.62     17.38 o 
  -1   2  19      115.22      130.75     18.73 o 
   0   2  19        0.13        5.30      8.39 o 
   1   2  19       67.04       37.90     11.17 o 
   2   2  19      233.43      149.85     42.21 o 
   3   2  19       17.86       21.82     12.66 o 
   4   2  19        7.77       -0.08     11.06 o 
   5   2  19        9.34        2.37     23.34 o 
   6   2  19        1.65      -19.59     21.02 o 
 -21   3  19        3.67        5.02     13.58 o 
 -20   3  19       34.81       36.29     14.06 o 
 -19   3  19       24.94       36.06     12.96 o 
 -18   3  19      209.47      184.83     19.72 o 
 -17   3  19       34.31       38.26     10.84 o 
 -16   3  19      102.88      104.66     15.19 o 
 -15   3  19        0.03        1.95      6.28 o 
 -14   3  19       23.27       14.51      9.58 o 
 -13   3  19       28.00       18.92      9.16 o 
 -12   3  19        0.04        3.31      6.82 o 
 -11   3  19      327.62      316.01     35.41 o 
 -10   3  19       98.35       77.41     14.40 o 
  -9   3  19       18.68        5.75      6.22 o 
  -8   3  19       83.21      118.45     16.64 o 
  -7   3  19       17.96        0.89      7.57 o 
  -6   3  19       17.73       10.32      7.88 o 
  -5   3  19        4.73        9.59      6.19 o 
  -4   3  19      520.29      488.77     49.78 o 
  -3   3  19        1.85       -1.06      8.86 o 
  -2   3  19      526.83      440.70     42.78 o 
  -1   3  19       38.74       28.97     15.12 o 
   0   3  19        0.02        9.55     12.47 o 
   1   3  19       84.25      102.43     23.03 o 
   2   3  19      118.50      111.95     19.76 o 
   3   3  19        6.81       13.09     11.24 o 
   4   3  19       69.91       64.65     14.82 o 
   5   3  19        4.00        1.48     11.78 o 
 -19   4  19       12.02       25.40     13.10 o 
 -18   4  19      247.46      234.00     37.61 o 
 -17   4  19      367.96      344.98     31.87 o 
 -16   4  19        8.41        8.64      9.65 o 
 -15   4  19        9.32       13.36     10.04 o 
 -14   4  19      191.94      216.01     23.66 o 
 -13   4  19      625.47      637.28     53.07 o 
 -12   4  19       12.12       17.92     14.43 o 
 -11   4  19      454.38      452.53     39.18 o 
 -10   4  19       17.95       10.28      8.73 o 
  -9   4  19      147.56      188.24     36.31 o 
  -8   4  19      107.64      114.46     17.01 o 
  -7   4  19        0.95        5.38      7.81 o 
  -6   4  19        4.74        5.75      8.10 o 
  -5   4  19        5.68        6.96     11.20 o 
  -4   4  19      278.67      262.67     35.13 o 
  -3   4  19      109.58      120.48     25.28 o 
  -2   4  19       90.86      141.45     26.95 o 
  -1   4  19        3.41       -0.13     11.74 o 
   0   4  19      117.42      107.44     24.67 o 
   1   4  19      114.89       84.03     24.67 o 
   2   4  19       24.20       18.74     15.91 o 
   3   4  19      106.84      152.58     31.65 o 
 -16   5  19       19.64       19.93     11.28 o 
 -15   5  19       53.01       28.70     12.12 o 
 -14   5  19       57.71       38.15     14.44 o 
 -13   5  19      142.65      140.54     25.15 o 
 -12   5  19      246.92      247.06     26.74 o 
 -11   5  19      146.21      132.36     19.92 o 
 -10   5  19      105.22      101.45     18.66 o 
  -9   5  19        0.13       -6.19      8.75 o 
  -8   5  19       12.40        1.84      9.67 o 
  -7   5  19      155.00      154.26     48.08 o 
  -6   5  19      366.75      429.12     47.66 o 
  -5   5  19      134.09      193.79     32.69 o 
  -4   5  19       19.18       14.40     17.49 o 
  -3   5  19       43.63       22.09     16.82 o 
  -2   5  19       35.93        3.50     14.69 o 
  -1   5  19       46.81       26.73     18.89 o 
   0   5  19       65.02       75.54     32.45 o 
 -10   6  19       30.39       20.37     18.29 o 
  -9   6  19       78.68       64.62     23.88 o 
  -8   6  19       73.14       65.76     42.99 o 
  -7   6  19      332.00      413.70     50.70 o 
 -23   0  20      215.05      338.95     50.81 o 
 -22   0  20      233.74      194.32     39.86 o 
 -21   0  20      136.85      126.69     31.15 o 
 -20   0  20      441.81      571.81     50.38 o 
 -19   0  20      227.76      287.66     43.00 o 
 -18   0  20      388.86      477.06     55.03 o 
 -17   0  20      119.03      124.04     31.15 o 
 -16   0  20      490.40      600.72     58.35 o 
 -15   0  20      330.70      345.85     31.39 o 
 -14   0  20      106.41       93.46     16.68 o 
 -13   0  20        0.37        1.78      6.20 o 
 -12   0  20      347.42      342.56     30.59 o 
 -11   0  20      668.32      743.36     37.89 o 
 -10   0  20      260.65      302.30     28.62 o 
  -9   0  20     3453.83     3526.85     92.12 o 
  -8   0  20     2994.30     3007.15     83.61 o 
  -7   0  20      252.64      237.50     26.17 o 
  -6   0  20     1763.37     1851.09     63.55 o 
  -5   0  20      134.11      115.71     19.12 o 
  -4   0  20      543.66      531.17     34.11 o 
  -3   0  20        0.33        2.77      9.04 o 
  -2   0  20      457.55      472.02     38.40 o 
  -1   0  20       17.63       -0.22      7.66 o 
   0   0  20        1.03        0.40     14.46 o 
   1   0  20      273.62      215.35     40.42 o 
   2   0  20       21.11       26.68     17.48 o 
   3   0  20        0.61       -4.32     12.86 o 
   4   0  20      113.61      194.37     45.62 o 
   5   0  20      743.29      779.51     73.87 o 
   6   0  20     1723.51     2128.13    130.15 o 
 -23   1  20       74.32       48.02     25.15 o 
 -22   1  20      488.21      518.84     43.09 o 
 -21   1  20      376.01      500.03     31.43 o 
 -20   1  20      111.97      117.03     15.30 o 
 -19   1  20      629.98      685.39     30.79 o 
 -18   1  20       45.69       37.07     10.34 o 
 -17   1  20      387.07      386.15     25.74 o 
 -16   1  20      203.48      182.35     17.65 o 
 -15   1  20      557.14      588.81     36.42 o 
 -14   1  20       15.22       26.35      9.06 o 
 -13   1  20      521.16      514.82     27.16 o 
 -12   1  20      119.01      111.30     18.87 o 
 -11   1  20      170.41      175.67     25.74 o 
 -10   1  20        2.61        2.03      6.08 o 
  -9   1  20        0.87       -0.58      4.72 o 
  -8   1  20      144.23      124.08     13.34 o 
  -7   1  20     1093.65     1121.07     33.50 o 
  -6   1  20      294.96      314.98     35.63 o 
  -5   1  20       14.89        7.04      5.69 o 
  -4   1  20       54.81       39.99      9.17 o 
  -3   1  20      941.10      956.53     32.48 o 
  -2   1  20      283.96      299.79     30.84 o 
  -1   1  20        8.03        9.78     10.00 o 
   0   1  20      409.02      453.32     33.23 o 
   1   1  20      641.98      660.66     34.79 o 
   2   1  20       31.53       29.85     15.56 o 
   3   1  20       82.86       88.87     24.02 o 
   4   1  20      181.39      160.29     29.92 o 
   5   1  20      104.11      134.50     27.03 o 
   6   1  20       73.74       91.66     26.77 o 
 -22   2  20       94.05       58.43     16.90 o 
 -21   2  20      107.27      129.45     20.02 o 
 -20   2  20      123.04      104.49     16.35 o 
 -19   2  20        2.05        0.42      8.15 o 
 -18   2  20      113.45      147.10     17.57 o 
 -17   2  20      193.44      196.87     19.31 o 
 -16   2  20      177.22      172.24     20.98 o 
 -15   2  20        6.69        0.44      6.18 o 
 -14   2  20      163.05      176.28     20.07 o 
 -13   2  20        0.03        2.19      6.75 o 
 -12   2  20      235.05      291.56     25.09 o 
 -11   2  20      417.69      350.91     26.74 o 
 -10   2  20      404.97      457.67     30.16 o 
  -9   2  20      249.34      253.09     23.00 o 
  -8   2  20      239.80      217.05     26.43 o 
  -7   2  20      286.30      276.93     24.09 o 
  -6   2  20      668.42      707.93     32.04 o 
  -5   2  20       17.14        3.71      6.56 o 
  -4   2  20      537.13      602.47     33.23 o 
  -3   2  20      289.77      273.62     21.08 o 
  -2   2  20        9.97       14.70      6.92 o 
  -1   2  20        1.41       -4.15      8.31 o 
   0   2  20      129.12      152.15     21.30 o 
   1   2  20        0.58       -1.59      8.25 o 
   2   2  20      190.46      185.80     29.23 o 
   3   2  20       13.60      -10.42     10.42 o 
   4   2  20       14.38       -1.50     11.99 o 
   5   2  20      146.37      171.39     30.63 o 
 -21   3  20       82.50       86.37     21.02 o 
 -20   3  20        0.16        7.00     11.76 o 
 -19   3  20      449.40      422.19     30.27 o 
 -18   3  20        0.24        7.87      6.53 o 
 -17   3  20      416.03      484.61     41.77 o 
 -16   3  20      244.26      241.31     25.14 o 
 -15   3  20       71.81       68.53     14.28 o 
 -14   3  20      450.79      447.81     32.18 o 
 -13   3  20      298.94      270.10     25.64 o 
 -12   3  20       19.54       15.32      9.41 o 
 -11   3  20      604.58      679.76     40.45 o 
 -10   3  20       89.42       88.89     15.56 o 
  -9   3  20       86.16       91.01     17.77 o 
  -8   3  20       87.43       97.67     14.42 o 
  -7   3  20       90.67       93.35     15.58 o 
  -6   3  20      142.03       80.69     24.13 o 
  -5   3  20      177.21      160.19     20.10 o 
  -4   3  20      115.71      133.11     35.07 o 
  -3   3  20      184.95      208.25     41.92 o 
  -2   3  20        0.70        1.73     10.91 o 
  -1   3  20      113.52      152.28     37.67 o 
   0   3  20       19.42        8.89     14.22 o 
   1   3  20       92.82      110.00     25.12 o 
   2   3  20       29.22       34.45     18.18 o 
   3   3  20      162.71      155.49     30.85 o 
   4   3  20        8.73       -0.02     11.03 o 
 -19   4  20        0.57       -7.94     10.46 o 
 -18   4  20      135.19      113.39     21.00 o 
 -17   4  20       99.84       63.42     18.67 o 
 -16   4  20      176.24      159.76     28.45 o 
 -15   4  20       46.27       54.66     14.20 o 
 -14   4  20      161.04      125.90     18.62 o 
 -13   4  20       21.73       26.88     11.07 o 
 -12   4  20        6.64       11.02      8.91 o 
 -11   4  20      279.09      334.72     29.48 o 
 -10   4  20      176.50      175.96     32.57 o 
  -9   4  20       53.26       19.50      9.93 o 
  -8   4  20       28.09       33.66     10.91 o 
  -7   4  20        2.23       -3.73      6.82 o 
  -6   4  20      235.65      219.03     33.17 o 
  -5   4  20       43.48       52.50     17.81 o 
  -4   4  20      416.53      473.72     48.27 o 
  -3   4  20      275.07      273.07     40.79 o 
  -2   4  20       26.09       39.58     17.83 o 
  -1   4  20      115.30      144.92     29.46 o 
   0   4  20       54.94       64.73     22.33 o 
   1   4  20       66.48       31.26     17.97 o 
   2   4  20       35.68       67.89     23.24 o 
 -16   5  20       43.38       13.16     12.13 o 
 -15   5  20       21.46       22.04     16.69 o 
 -14   5  20       95.01       66.81     16.59 o 
 -13   5  20        1.15       -0.79     10.12 o 
 -12   5  20        0.02        2.27      9.71 o 
 -11   5  20        9.92       11.91     10.32 o 
 -10   5  20        1.59        4.63      9.29 o 
  -9   5  20      474.44      437.87     35.31 o 
  -8   5  20       94.38      109.61     18.89 o 
  -7   5  20      799.64      993.38     61.23 o 
  -6   5  20       20.13       16.93     16.35 o 
  -5   5  20       58.14       72.23     28.00 o 
  -4   5  20       77.58      106.18     28.60 o 
  -3   5  20      123.42      175.22     42.06 o 
  -2   5  20        2.78        3.77     14.74 o 
  -1   5  20       12.35        4.12     16.23 o 
 -22   1  21        3.80        7.18     10.59 o 
 -21   1  21      435.41      500.57     59.39 o 
 -20   1  21       11.46        3.79      7.66 o 
 -19   1  21      148.66      168.66     18.03 o 
 -18   1  21       29.61       30.54     10.39 o 
 -17   1  21        0.71       -1.72      6.48 o 
 -16   1  21       49.78       40.27     11.64 o 
 -15   1  21      114.00       85.35     14.10 o 
 -14   1  21        2.57        3.56      6.61 o 
 -13   1  21       79.55       81.42     13.95 o 
 -12   1  21       19.42       20.25      8.27 o 
 -11   1  21       50.92       39.14     10.72 o 
 -10   1  21     1256.86     1265.86     43.45 o 
  -9   1  21       17.65       12.16      6.26 o 
  -8   1  21       80.11       63.33     10.33 o 
  -7   1  21      354.60      304.79     21.21 o 
  -6   1  21        2.01        4.62      5.57 o 
  -5   1  21       91.27       90.92     12.69 o 
  -4   1  21        5.17       -4.99      4.99 o 
  -3   1  21      109.36       92.15     12.79 o 
  -2   1  21      110.10       95.15     13.78 o 
  -1   1  21       39.16       46.98     12.68 o 
   0   1  21       28.45       28.62     12.75 o 
   1   1  21       39.92       39.56     13.89 o 
   2   1  21       48.03       33.52     15.51 o 
   3   1  21       11.24        7.28     11.98 o 
   4   1  21      295.15      300.01     42.11 o 
   5   1  21       12.56        6.11     19.54 o 
 -22   2  21       35.41       37.47     13.87 o 
 -21   2  21        0.06        2.65     10.24 o 
 -20   2  21        2.44       -2.72      7.66 o 
 -19   2  21       78.35       77.43     16.06 o 
 -18   2  21      140.04      209.60     20.65 o 
 -17   2  21       40.07       49.63     12.64 o 
 -16   2  21      237.40      259.05     24.96 o 
 -15   2  21        6.91       -0.25      7.69 o 
 -14   2  21       10.21       10.83      8.55 o 
 -13   2  21       25.28       14.29      8.57 o 
 -12   2  21      215.95      233.48     22.19 o 
 -11   2  21       76.37       46.37     10.87 o 
 -10   2  21       12.98       13.41      7.15 o 
  -9   2  21       13.21        9.23      6.62 o 
  -8   2  21       30.52       30.64      9.87 o 
  -7   2  21        1.13        6.69      7.27 o 
  -6   2  21      187.06      194.54     26.47 o 
  -5   2  21      202.49      189.58     28.64 o 
  -4   2  21      154.31      157.13     18.88 o 
  -3   2  21       37.73       16.09     13.59 o 
  -2   2  21       49.99       57.55     14.37 o 
  -1   2  21      203.97      171.13     21.20 o 
   0   2  21       71.71       64.48     15.94 o 
   1   2  21       22.46       20.67     12.43 o 
   2   2  21        3.08        6.21     12.15 o 
   3   2  21      129.52       72.15     32.53 o 
   4   2  21       10.77        2.65     15.15 o 
 -20   3  21       27.24       40.84     13.84 o 
 -19   3  21       11.70        3.47      8.99 o 
 -18   3  21       14.06       13.08      8.89 o 
 -17   3  21       44.24       51.27     15.64 o 
 -16   3  21      282.14      294.87     27.13 o 
 -15   3  21       62.09       45.58     12.23 o 
 -14   3  21       11.95       -5.41      7.22 o 
 -13   3  21       27.74       -0.76      8.89 o 
 -12   3  21        0.45        6.18      9.32 o 
 -11   3  21       48.45       35.39     11.44 o 
 -10   3  21        1.20       -0.43      6.48 o 
  -9   3  21       25.07        8.35      9.23 o 
  -8   3  21       67.11       44.13     12.06 o 
  -7   3  21       29.91       15.15      8.51 o 
  -6   3  21       14.96       15.09     10.90 o 
  -5   3  21       16.15      -12.14     20.74 o 
  -4   3  21       59.76       57.07     18.89 o 
  -3   3  21        2.84       -6.33      6.33 o 
  -2   3  21        0.45       -0.70     18.01 o 
  -1   3  21        0.47       -3.54     11.64 o 
   0   3  21        6.28       -0.49     12.07 o 
   1   3  21       14.52       14.82     15.90 o 
   2   3  21       25.53       36.34     18.54 o 
   3   3  21        8.68        9.41     26.53 o 
 -18   4  21       56.12       46.78     16.01 o 
 -17   4  21       54.57       42.03     12.76 o 
 -16   4  21       78.48       43.72     22.45 o 
 -15   4  21        4.40       14.09     12.10 o 
 -14   4  21      198.87      188.73     23.63 o 
 -13   4  21       37.02       33.37     12.90 o 
 -12   4  21       81.97       71.53     31.25 o 
 -11   4  21       11.45       11.02     11.45 o 
 -10   4  21        4.40        8.43      9.80 o 
  -9   4  21        0.32       -5.70      7.48 o 
  -8   4  21        0.40        4.19      8.05 o 
  -7   4  21        2.39       14.15      9.60 o 
  -6   4  21       26.33        5.45     14.13 o 
  -5   4  21        3.44        7.98     11.68 o 
  -4   4  21       30.91       19.31     15.50 o 
  -3   4  21      111.76       80.74     22.90 o 
  -2   4  21        9.56       -4.44     13.54 o 
  -1   4  21        3.27       -7.00     13.20 o 
   0   4  21       86.76       61.74     57.05 o 
 -15   5  21       10.85        5.91     12.88 o 
 -14   5  21        0.83        9.05     11.52 o 
 -13   5  21       23.37       10.11     11.21 o 
 -12   5  21      459.98      489.45     37.44 o 
 -11   5  21      275.76      255.63     27.81 o 
 -10   5  21      268.18      306.29     58.91 o 
  -9   5  21      172.22      211.23     25.70 o 
  -8   5  21      987.05     1196.69     69.07 o 
  -7   5  21      276.31      338.62     44.23 o 
  -6   5  21       29.58       34.27     24.35 o 
  -5   5  21      143.79      151.83     30.86 o 
  -4   5  21        3.77       -8.55     13.42 o 
  -3   5  21      120.59      155.36     31.38 o 
 -22   0  22        5.96       -6.95     13.49 o 
 -21   0  22      233.28      239.86     40.97 o 
 -20   0  22      321.60      338.77     49.22 o 
 -19   0  22      165.55      167.21     35.28 o 
 -18   0  22        5.92       23.50     19.87 o 
 -17   0  22      294.44      285.30     43.79 o 
 -16   0  22      197.93      209.56     35.64 o 
 -15   0  22      862.81      868.05     62.09 o 
 -14   0  22       21.40        5.72     10.67 o 
 -13   0  22     1357.63     1428.84     93.28 o 
 -12   0  22      846.23      858.21     42.95 o 
 -11   0  22       32.34       17.81     11.53 o 
 -10   0  22      846.15      975.93     46.38 o 
  -9   0  22      304.85      324.39     32.41 o 
  -8   0  22      373.37      344.00     32.63 o 
  -7   0  22     1606.19     1673.52     63.17 o 
  -6   0  22     1153.41     1240.65     74.21 o 
  -5   0  22        2.66        0.70     11.59 o 
  -4   0  22      658.89      691.10     41.37 o 
  -3   0  22       18.80       15.82     11.90 o 
  -2   0  22       19.49       16.56     12.45 o 
  -1   0  22      378.50      430.51     39.79 o 
   0   0  22      178.85      207.08     42.30 o 
   1   0  22       12.51       16.49     15.55 o 
   2   0  22        0.13       -7.87      7.87 o 
   3   0  22      119.10       52.79     24.90 o 
   4   0  22      424.56      508.42     72.69 o 
 -22   1  22       95.86       75.26     42.87 o 
 -21   1  22      133.10      147.60     23.60 o 
 -20   1  22      879.25     1051.88     74.89 o 
 -19   1  22       14.73        5.71     10.08 o 
 -18   1  22       89.35       99.16     13.14 o 
 -17   1  22        9.56       19.55      9.35 o 
 -16   1  22      685.98      733.49     34.76 o 
 -15   1  22      703.41      712.18     34.17 o 
 -14   1  22        0.11        2.26      7.06 o 
 -13   1  22       96.17       80.55     20.17 o 
 -12   1  22       84.01       83.03     23.51 o 
 -11   1  22      207.64      157.50     19.04 o 
 -10   1  22      314.37      295.43     24.88 o 
  -9   1  22      168.48      156.50     43.33 o 
  -8   1  22     1088.45     1165.88     36.73 o 
  -7   1  22       14.74       15.91      6.83 o 
  -6   1  22      633.02      706.98     28.61 o 
  -5   1  22      234.75      228.65     19.81 o 
  -4   1  22      435.36      427.19     27.08 o 
  -3   1  22       28.75       18.00      8.74 o 
  -2   1  22      297.60      343.87     29.63 o 
  -1   1  22       76.06       57.42     15.67 o 
   0   1  22        4.28        3.69      8.97 o 
   1   1  22       83.50       96.39     24.05 o 
   2   1  22      192.15      202.25     56.42 o 
   3   1  22       14.64        7.47     15.59 o 
 -21   2  22      126.75      148.87     20.53 o 
 -20   2  22       32.29       22.96     11.79 o 
 -19   2  22       19.78       17.29      9.36 o 
 -18   2  22       61.31       85.54     21.60 o 
 -17   2  22      983.72     1174.70     46.30 o 
 -16   2  22      122.60      114.35     22.66 o 
 -15   2  22      178.95      204.01     23.11 o 
 -14   2  22       23.23       19.48      9.56 o 
 -13   2  22       24.72       16.71      9.12 o 
 -12   2  22        1.45        0.14      6.40 o 
 -11   2  22      403.80      423.50     30.59 o 
 -10   2  22       18.31       11.67      8.32 o 
  -9   2  22      204.40      221.01     25.84 o 
  -8   2  22       58.72       59.59     12.25 o 
  -7   2  22      280.34      324.32     27.25 o 
  -6   2  22        5.11        1.78      7.69 o 
  -5   2  22      158.75      196.58     22.19 o 
  -4   2  22        1.02        8.91     11.54 o 
  -3   2  22      681.68      745.03     47.84 o 
  -2   2  22       99.72       75.85     22.26 o 
  -1   2  22      117.19       99.23     28.39 o 
   0   2  22       76.73       74.27     14.98 o 
   1   2  22        2.36        3.32      8.94 o 
   2   2  22       76.02       72.20     25.56 o 
   3   2  22      108.83      112.73     27.68 o 
 -20   3  22       90.69       74.45     15.83 o 
 -19   3  22       80.10       70.43     17.50 o 
 -18   3  22      135.75      138.73     22.97 o 
 -17   3  22        5.23        4.92      7.63 o 
 -16   3  22      147.55      161.13     33.14 o 
 -15   3  22      290.13      265.27     25.99 o 
 -14   3  22      165.27      140.10     29.68 o 
 -13   3  22      356.90      334.46     31.67 o 
 -12   3  22      243.26      254.98     31.29 o 
 -11   3  22       67.97       69.51     14.62 o 
 -10   3  22       66.48       61.43     13.73 o 
  -9   3  22       25.48        9.70      8.02 o 
  -8   3  22       78.62       72.68     15.62 o 
  -7   3  22        0.06       -3.88      7.95 o 
  -6   3  22       51.80       27.94     11.54 o 
  -5   3  22      184.81      144.24     30.13 o 
  -4   3  22      338.53      449.00     48.50 o 
  -3   3  22        2.83      -12.31     18.63 o 
  -2   3  22       60.18       16.24      8.68 o 
  -1   3  22      102.35       74.00     23.60 o 
   0   3  22       97.35      114.96     26.69 o 
   1   3  22       14.88        4.68     15.33 o 
 -18   4  22       19.33       13.91     13.03 o 
 -17   4  22      281.84      348.08     37.27 o 
 -16   4  22       62.71       36.14     13.17 o 
 -15   4  22       51.84       43.03     13.59 o 
 -14   4  22      121.81       93.38     19.94 o 
 -13   4  22       48.87       49.78     13.15 o 
 -12   4  22        5.48        8.26      9.54 o 
 -11   4  22      487.66      614.92     38.90 o 
 -10   4  22      235.44      239.69     33.45 o 
  -9   4  22      485.22      484.55     54.28 o 
  -8   4  22       31.63       36.35     13.12 o 
  -7   4  22       38.57       52.12     19.67 o 
  -6   4  22       48.69       48.51     19.04 o 
  -5   4  22      140.26      122.77     26.88 o 
  -4   4  22       29.43       15.27     15.62 o 
  -3   4  22       22.10       33.75     17.97 o 
  -2   4  22       74.39       57.01     21.00 o 
  -1   4  22       33.32        0.95     15.83 o 
 -13   5  22       54.62       35.91     18.01 o 
 -12   5  22       87.12       75.18     17.62 o 
 -11   5  22       75.37       62.14     28.69 o 
 -10   5  22       19.93       17.50     12.24 o 
  -9   5  22       14.84        5.17     17.18 o 
  -8   5  22       50.97       60.11     46.90 o 
  -7   5  22       13.51        3.22     16.67 o 
  -6   5  22      202.07      249.71     38.77 o 
 -22   1  23       37.90       40.83     19.04 o 
 -21   1  23        0.78        7.50     10.23 o 
 -20   1  23       15.20       19.97     12.80 o 
 -19   1  23       24.99       28.40     11.57 o 
 -18   1  23        7.37       -4.97     10.19 o 
 -17   1  23       21.87       18.25      8.68 o 
 -16   1  23      104.60       94.44     16.26 o 
 -15   1  23       10.99        8.85      8.40 o 
 -14   1  23      377.98      369.94     29.88 o 
 -13   1  23        1.72        4.70      7.34 o 
 -12   1  23        7.96        6.64      6.89 o 
 -11   1  23       14.74       20.51      9.44 o 
 -10   1  23        1.16       -0.37      7.64 o 
  -9   1  23      643.37      642.74     34.89 o 
  -8   1  23      167.14      138.66     19.17 o 
  -7   1  23       39.58       49.21     11.46 o 
  -6   1  23       36.54       30.85      8.58 o 
  -5   1  23      142.46      123.33     15.03 o 
  -4   1  23       24.92       33.88      9.49 o 
  -3   1  23      125.93      131.14     20.67 o 
  -2   1  23       21.64       11.73      9.78 o 
  -1   1  23        0.00       15.12     11.38 o 
   0   1  23       22.35       25.29     17.20 o 
   1   1  23       69.78      101.08     42.66 o 
   2   1  23       20.10       24.14     18.69 o 
 -21   2  23       33.07       23.57     12.66 o 
 -20   2  23      188.71      212.88     32.61 o 
 -19   2  23        0.03       -1.89      8.21 o 
 -18   2  23      118.09      118.63     17.04 o 
 -17   2  23       42.10       13.97     10.52 o 
 -16   2  23       10.24       -7.39      8.71 o 
 -15   2  23       11.03       19.93     10.03 o 
 -14   2  23       80.32       73.33     14.45 o 
 -13   2  23        0.02       -0.57      7.46 o 
 -12   2  23        0.27        2.46      6.90 o 
 -11   2  23       16.17        0.00     10.76 o 
 -10   2  23        3.30        4.99      6.05 o 
  -9   2  23      122.87       97.60     16.24 o 
  -8   2  23        7.70        9.86      7.82 o 
  -7   2  23       46.09       23.13     10.78 o 
  -6   2  23      287.73      222.52     23.99 o 
  -5   2  23      103.96      132.76     19.43 o 
  -4   2  23       40.89       11.91     13.76 o 
  -3   2  23       35.26       20.39     15.55 o 
  -2   2  23       34.09       49.05     16.11 o 
  -1   2  23      157.71      195.08     33.51 o 
   0   2  23      189.76      140.01     22.86 o 
   1   2  23      109.26      139.16     22.41 o 
 -19   3  23        2.29       -0.36     12.53 o 
 -18   3  23      124.52      130.80     18.86 o 
 -17   3  23        8.49      -11.74     16.57 o 
 -16   3  23      261.40      305.89     42.22 o 
 -15   3  23        7.36       14.61      9.23 o 
 -14   3  23       42.73       58.97     19.06 o 
 -13   3  23       14.19       14.96      9.69 o 
 -12   3  23       55.28       66.79     15.26 o 
 -11   3  23       49.33       42.15     12.64 o 
 -10   3  23      275.43      256.09     25.58 o 
  -9   3  23        4.60        3.57      8.44 o 
  -8   3  23      141.29      129.26     17.77 o 
  -7   3  23       22.55       14.08     10.12 o 
  -6   3  23       81.96       73.31     33.42 o 
  -5   3  23      171.36      156.72     28.90 o 
  -4   3  23      145.39      183.00     33.98 o 
  -3   3  23        1.56       -8.69     14.59 o 
  -2   3  23       43.58       13.60     16.47 o 
  -1   3  23        0.69       12.85     10.51 o 
   0   3  23        3.19       -6.12     24.16 o 
 -17   4  23      112.21      131.24     21.38 o 
 -16   4  23        8.84        6.62     11.19 o 
 -15   4  23       39.66       54.75     14.59 o 
 -14   4  23       28.24       15.67     11.16 o 
 -13   4  23       51.64       34.04     14.42 o 
 -12   4  23      260.57      300.85     31.74 o 
 -11   4  23        3.76        4.93      9.93 o 
 -10   4  23       74.60       68.85     16.54 o 
  -9   4  23      117.53      105.50     18.93 o 
  -8   4  23        0.28      -12.21     12.21 o 
  -7   4  23       31.38        5.60     20.53 o 
  -6   4  23        2.53       -6.75     17.20 o 
  -5   4  23       29.66       60.14     21.44 o 
  -4   4  23       19.05       15.12     17.43 o 
  -3   4  23       95.21      174.13     41.23 o 
 -21   0  24      477.67      673.17     72.56 o 
 -20   0  24     1418.39     1693.81     97.71 o 
 -19   0  24        4.98        7.81     18.92 o 
 -18   0  24      325.30      296.00     47.57 o 
 -17   0  24      157.00      184.95     38.27 o 
 -16   0  24      240.16      281.04     44.79 o 
 -15   0  24      283.31      393.68     51.91 o 
 -14   0  24      905.82      851.07     64.91 o 
 -13   0  24        4.92        0.04      9.82 o 
 -12   0  24      289.30      310.57     32.60 o 
 -11   0  24      784.99      772.70     99.03 o 
 -10   0  24      230.01      194.83     25.89 o 
  -9   0  24      340.81      265.76     31.25 o 
  -8   0  24       86.62       40.17     13.72 o 
  -7   0  24     1285.14     1313.17     59.06 o 
  -6   0  24      854.76      945.41     49.67 o 
  -5   0  24        1.53        9.10     12.24 o 
  -4   0  24       52.35       32.57     15.54 o 
  -3   0  24       10.03       10.59     13.48 o 
  -2   0  24      785.65      849.00     77.19 o 
  -1   0  24      434.34      525.27     70.82 o 
   0   0  24        9.18       24.15     31.63 o 
   1   0  24        4.74       -3.70     21.80 o 
 -21   1  24      113.22      118.54     46.92 o 
 -20   1  24      133.63      131.09     24.39 o 
 -19   1  24       57.54       59.96     16.41 o 
 -18   1  24        1.75        5.80      8.87 o 
 -17   1  24      224.64      220.69     23.77 o 
 -16   1  24       67.84       82.40     15.04 o 
 -15   1  24      741.00      812.63     38.65 o 
 -14   1  24        3.85       11.12      7.47 o 
 -13   1  24        5.83       -6.28      7.63 o 
 -12   1  24       60.44       62.49     13.47 o 
 -11   1  24      481.44      482.71     33.86 o 
 -10   1  24      121.82       82.83     24.01 o 
  -9   1  24        3.05       -4.29      8.33 o 
  -8   1  24        7.08       -5.05     11.76 o 
  -7   1  24     1166.94     1221.74     47.21 o 
  -6   1  24      359.74      406.82     40.72 o 
  -5   1  24      331.48      387.21     26.75 o 
  -4   1  24       24.68       23.63      8.61 o 
  -3   1  24      440.92      513.29     37.71 o 
  -2   1  24       98.22       67.04     23.48 o 
  -1   1  24       86.46      156.91     22.64 o 
   0   1  24       38.51       45.46     20.94 o 
   1   1  24       17.19       28.92     18.04 o 
 -20   2  24      154.94      157.22     19.94 o 
 -19   2  24       32.73       37.71     14.66 o 
 -18   2  24      223.23      191.04     24.11 o 
 -17   2  24       25.71       31.91     11.28 o 
 -16   2  24       56.36       44.95     13.85 o 
 -15   2  24      187.82      192.05     26.56 o 
 -14   2  24       42.14       56.62     13.66 o 
 -13   2  24      306.32      315.74     62.64 o 
 -12   2  24       90.58       88.58     16.08 o 
 -11   2  24        1.26       -4.17     13.42 o 
 -10   2  24      555.80      566.22     37.71 o 
  -9   2  24      212.72      176.50     20.58 o 
  -8   2  24      171.04      164.62     24.90 o 
  -7   2  24        0.98        3.81      7.78 o 
  -6   2  24      178.57      187.80     32.04 o 
  -5   2  24      137.03      171.83     30.50 o 
  -4   2  24       42.51       31.10     17.50 o 
  -3   2  24        6.76        0.98     19.22 o 
  -2   2  24      110.97      168.03     87.04 o 
  -1   2  24        2.82       13.41     13.37 o 
   0   2  24       15.02       30.71     45.23 o 
 -19   3  24      190.78      241.87     38.10 o 
 -18   3  24      205.37      196.13     25.38 o 
 -17   3  24      170.58      146.43     22.14 o 
 -16   3  24       51.04       43.08     12.90 o 
 -15   3  24      210.42      193.17     23.45 o 
 -14   3  24        7.02        9.28     10.10 o 
 -13   3  24       68.45       78.30     27.73 o 
 -12   3  24        0.17        3.36      7.82 o 
 -11   3  24      359.68      371.60     33.98 o 
 -10   3  24       47.21       40.01     12.74 o 
  -9   3  24      109.44       82.78     16.21 o 
  -8   3  24      167.93      180.64     29.02 o 
  -7   3  24       90.18       65.59     25.64 o 
  -6   3  24        3.43      -26.58     34.33 o 
  -5   3  24      111.24      109.12     26.31 o 
  -4   3  24       52.90       40.32     22.96 o 
  -3   3  24       27.56      130.59     52.02 o 
  -2   3  24       71.69       61.11     23.77 o 
 -15   4  24      187.49      188.12     25.60 o 
 -14   4  24       12.53       20.10     11.67 o 
 -13   4  24      144.14      181.08     24.17 o 
 -12   4  24       10.01      -10.05     10.05 o 
 -11   4  24      140.31      140.42     36.16 o 
 -10   4  24       73.25       60.16     15.72 o 
  -9   4  24       82.02       75.16     17.85 o 
  -8   4  24        4.14       13.92     19.61 o 
  -7   4  24       14.13       15.93     13.59 o 
  -6   4  24      111.69       98.98     34.34 o 
  -5   4  24        0.01       27.19     18.87 o 
 -21   1  25        1.81        1.66     12.24 o 
 -20   1  25        2.50        3.45     13.83 o 
 -19   1  25        0.50        0.89      9.41 o 
 -18   1  25       63.81       74.59     20.90 o 
 -17   1  25      332.09      368.95     31.93 o 
 -16   1  25        7.44        7.87      8.90 o 
 -15   1  25       35.95       41.38     11.85 o 
 -14   1  25       52.05       45.08     12.49 o 
 -13   1  25      180.62      127.76     18.62 o 
 -12   1  25        1.30        6.90      8.52 o 
 -11   1  25       96.20       92.78     18.39 o 
 -10   1  25        4.69        4.90      9.12 o 
  -9   1  25        0.00        8.30     17.53 o 
  -8   1  25       30.83        8.95      9.98 o 
  -7   1  25       33.73       17.90     14.88 o 
  -6   1  25      243.39      256.03     28.95 o 
  -5   1  25       58.61       37.89     12.23 o 
  -4   1  25       19.39       13.51     10.88 o 
  -3   1  25      621.10      662.69     41.61 o 
  -2   1  25       76.43       68.09     16.65 o 
  -1   1  25       22.92       52.77     18.09 o 
 -20   2  25        3.20       12.97     13.39 o 
 -19   2  25       87.96       95.92     16.64 o 
 -18   2  25       11.33       29.86     12.47 o 
 -17   2  25        4.96       -8.09      8.09 o 
 -16   2  25        8.33        7.52      9.49 o 
 -15   2  25      253.57      278.10     28.08 o 
 -14   2  25      230.53      206.08     23.71 o 
 -13   2  25        0.84       -4.17      8.63 o 
 -12   2  25      218.57      217.64     25.03 o 
 -11   2  25       14.77        6.63     10.46 o 
 -10   2  25       62.33       36.09     12.42 o 
  -9   2  25      171.91      203.03     23.60 o 
  -8   2  25       12.40        9.09     10.65 o 
  -7   2  25        2.34       -6.45      9.50 o 
  -6   2  25       33.34        9.29     12.16 o 
  -5   2  25       31.85       22.05     15.67 o 
  -4   2  25       16.20       11.72     19.62 o 
  -3   2  25        0.13        1.87     16.34 o 
  -2   2  25        6.09        8.62     16.53 o 
 -18   3  25       41.27       45.65     22.66 o 
 -17   3  25        8.05       19.11     13.07 o 
 -16   3  25        7.55       10.26     10.89 o 
 -15   3  25       30.07       37.70     16.66 o 
 -14   3  25       55.25       60.43     15.51 o 
 -13   3  25        1.22        3.27     11.52 o 
 -12   3  25       17.72        2.58      9.16 o 
 -11   3  25       32.62       41.59     12.92 o 
 -10   3  25        9.19        2.30      9.98 o 
  -9   3  25        5.81       13.32     12.33 o 
  -8   3  25       10.02        9.11     11.03 o 
  -7   3  25       11.05      -12.08     12.08 o 
  -6   3  25        0.34      -10.90     10.90 o 
  -5   3  25       41.50       18.31     21.64 o 
  -4   3  25        1.22        3.35     17.62 o 
 -13   4  25        4.57        7.40     11.38 o 
 -12   4  25      139.53      157.84     25.39 o 
 -11   4  25       37.46       40.51     15.96 o 
 -10   4  25      142.94      171.22     37.92 o 
  -9   4  25        0.18       -9.80     26.42 o 
  -8   4  25       14.92       -0.35     19.62 o 
 -20   0  26      287.62      390.70     60.47 o 
 -19   0  26      302.27      348.48     56.52 o 
 -18   0  26      235.00      245.14     44.68 o 
 -17   0  26      251.96      343.34     52.63 o 
 -16   0  26        4.18       -9.01     12.83 o 
 -15   0  26     1166.99     1305.44     86.35 o 
 -14   0  26       23.23       -3.27     14.83 o 
 -13   0  26       50.26       38.97     21.03 o 
 -12   0  26      168.06      120.00     31.82 o 
 -11   0  26      368.54      361.32     52.07 o 
 -10   0  26       13.96       33.24     20.08 o 
  -9   0  26      136.61      135.60     23.42 o 
  -8   0  26      105.62       87.45     20.08 o 
  -7   0  26      394.51      353.79     39.15 o 
  -6   0  26      140.46      155.93     26.95 o 
  -5   0  26      142.38      148.49     44.94 o 
  -4   0  26        9.68       11.80     13.59 o 
  -3   0  26      898.32     1089.95     89.53 o 
  -2   0  26       77.88       48.35     28.86 o 
 -20   1  26      196.50      255.49     32.46 o 
 -19   1  26        3.48        2.68     15.88 o 
 -18   1  26       17.65        9.59     14.06 o 
 -17   1  26       13.48       14.24     11.47 o 
 -16   1  26      568.55      626.87     63.93 o 
 -15   1  26      237.94      258.55     25.83 o 
 -14   1  26       97.22       83.42     20.72 o 
 -13   1  26      425.67      515.90     65.28 o 
 -12   1  26      478.62      514.14     36.79 o 
 -11   1  26      114.79      110.32     18.41 o 
 -10   1  26       31.66       16.45     11.59 o 
  -9   1  26        0.87        6.13     11.88 o 
  -8   1  26       14.91       17.33     11.70 o 
  -7   1  26        0.25       -5.64     10.43 o 
  -6   1  26      102.37       95.56     18.91 o 
  -5   1  26        0.01       -2.87     14.76 o 
  -4   1  26        3.67        9.50     11.71 o 
  -3   1  26       64.47       83.06     18.78 o 
 -19   2  26      247.00      260.61     45.75 o 
 -18   2  26        0.25        4.61     10.73 o 
 -17   2  26       22.44       34.97     17.11 o 
 -16   2  26       29.55       15.54     14.92 o 
 -15   2  26      447.29      480.78     43.54 o 
 -14   2  26      194.22      236.44     32.31 o 
 -13   2  26        9.75        9.77     10.65 o 
 -12   2  26        7.24       -2.17      8.93 o 
 -11   2  26      187.83      171.09     48.09 o 
 -10   2  26        5.89        5.34     10.91 o 
  -9   2  26       35.34       33.85     13.60 o 
  -8   2  26       76.40       73.89     17.04 o 
  -7   2  26      439.79      467.46     56.65 o 
  -6   2  26        2.83       13.38     14.44 o 
  -5   2  26      361.66      390.40     45.21 o 
  -4   2  26       17.78       33.47     16.67 o 
 -16   3  26      390.53      446.60     36.77 o 
 -15   3  26       96.26       79.92     24.94 o 
 -14   3  26       80.40       93.54     27.68 o 
 -13   3  26        5.16        0.83      8.51 o 
 -12   3  26        4.12        0.17      8.14 o 
 -11   3  26       37.88       40.07     13.53 o 
 -10   3  26       44.58       48.95     15.79 o 
  -9   3  26       58.98       77.56     17.48 o 
  -8   3  26      264.68      360.17     44.76 o 
  -7   3  26        0.10      -25.83     32.24 o 
  -6   3  26       40.59       25.89     20.35 o 
 -19   1  27       15.24       -3.73     12.14 o 
 -18   1  27       15.94        0.86     13.37 o 
 -17   1  27      169.62      181.17     28.20 o 
 -16   1  27        0.01        3.97      9.58 o 
 -15   1  27        1.22        1.62      9.79 o 
 -14   1  27       11.40       10.32      7.81 o 
 -13   1  27        3.71       -0.39      8.66 o 
 -12   1  27       14.19       21.83     11.81 o 
 -11   1  27      161.78      148.76     20.06 o 
 -10   1  27      225.45      244.70     27.25 o 
  -9   1  27      160.28      185.22     23.32 o 
  -8   1  27       69.65       65.99     20.12 o 
  -7   1  27      263.86      274.24     40.31 o 
  -6   1  27      201.41      195.20     26.13 o 
  -5   1  27        0.29       13.27     17.65 o 
  -4   1  27       47.74       29.02     28.55 o 
 -17   2  27        5.08       14.73     16.03 o 
 -16   2  27       38.54       26.96     13.97 o 
 -15   2  27       13.35       -0.25      9.33 o 
 -14   2  27       23.78       26.53     12.25 o 
 -13   2  27       95.37       98.55     18.14 o 
 -12   2  27        1.75        7.74     11.53 o 
 -11   2  27       45.12       37.35     13.38 o 
 -10   2  27        0.88        7.47     12.10 o 
  -9   2  27      167.29      152.96     39.91 o 
  -8   2  27      275.37      244.20     27.62 o 
  -7   2  27       39.29       35.62     19.00 o 
  -6   2  27      237.53      234.05     35.76 o 
 -13   3  27       24.10       19.94     12.90 o 
 -12   3  27        2.74        8.05     10.91 o 
 -11   3  27       77.78       65.93     16.78 o 
 -10   3  27       13.93       22.41     11.50 o 
 -18   0  28        0.23        0.57     15.15 o 
 -17   0  28      241.22      260.76     50.79 o 
 -16   0  28      427.85      483.74     64.32 o 
 -15   0  28       22.86       39.51     22.95 o 
 -14   0  28      466.79      503.19     65.32 o 
 -13   0  28      255.58      193.43     41.64 o 
 -12   0  28      186.14      263.66     48.20 o 
 -11   0  28       18.85       25.08     20.81 o 
 -10   0  28      123.42      189.96     41.69 o 
  -9   0  28        5.43       13.81     20.39 o 
  -8   0  28       49.05       45.53     34.63 o 
  -7   0  28       84.43       90.34     20.65 o 
  -6   0  28       53.51       42.76     25.78 o 
 -17   1  28       55.49       31.81     27.35 o 
 -16   1  28      116.09       70.65     18.96 o 
 -15   1  28      131.36      122.77     25.08 o 
 -14   1  28        1.45       -0.30     10.15 o 
 -13   1  28      114.79       86.20     17.40 o 
 -12   1  28        9.37       -1.73      9.04 o 
 -11   1  28       61.91       44.97     19.43 o 
 -10   1  28      119.01      157.96     22.67 o 
  -9   1  28       13.61       12.54     12.48 o 
  -8   1  28       17.14        8.65     12.18 o 
  -7   1  28      183.76      224.34     42.46 o 
 -15   2  28        6.90        5.39     10.80 o 
 -14   2  28      171.62      175.84     23.31 o 
 -13   2  28      258.99      356.26     47.55 o 
 -12   2  28      154.91      150.95     29.78 o 
 -11   2  28        0.36       11.16     11.98 o 
 -10   2  28      127.11      132.63     21.88 o 
  -9   2  28       80.57       62.96     16.34 o 
 -14   1  29       57.24       81.33     30.66 o 
 -13   1  29        3.49       -5.04     11.49 o 
 -12   1  29        5.77       -4.03     10.29 o 
 -11   1  29       29.86       15.07     15.36 o 
                                                 
